# Supplementary material for: Machine Learning-Based Identification of Colon Cancer Candidate Diagnostics Genes
Source: Biology (Basel). 2022 Feb 25;11(3):365. doi: 10.3390/biology11030365 (PMC8944988; doi:10.3390/biology11030365)
Supplement: Supplementary file 1 [file biology-11-00365-s001.zip]

Archive with 4 entries (3 files):
- biology-1537026-supplementary/
- biology-1537026-supplementary/Table S1.pdf
- biology-1537026-supplementary/Table S2.xlsx
- biology-1537026-supplementary/Table S3.xlsx
