# Supplementary material for: Machine Learning-Based Identification of Colon Cancer Candidate Diagnostics Genes
Source: Biology (Basel). 2022 Feb 25;11(3):365. doi: 10.3390/biology11030365 (PMC8944988; doi:10.3390/biology11030365)
Supplement: Supplementary file 1 [file biology-11-00365-s001.zip › biology-1537026-supplementary/Table S2.xlsx]

## Sheet: GSE44861 
ID	adj.P.Val	P.Value	t	B	logFC	Gene.symbol
207502_at	1.52e-17	6.84e-22	12.0324	39.0075	3.35193	GUCA2B
215118_s_at	2.72e-17	2.97e-21	11.7544	37.5887	2.24686	IGHA1
207003_at	2.72e-17	3.66e-21	11.715	37.3873	4.01937	GUCA2A
210511_s_at	1.94e-15	4.1e-19	-10.827	32.826	-2.34923	INHBA
206784_at	1.94e-15	4.35e-19	10.8157	32.7675	3.61975	AQP8
207504_at	6.31e-15	1.7e-18	10.5602	31.4496	1.60224	CA7
204697_s_at	1.11e-14	3.48e-18	10.4259	30.7564	2.79285	CHGA
209735_at	2.03e-14	7.31e-18	10.2866	30.0374	2.59768	ABCG2
205950_s_at	2.33e-14	9.4e-18	10.2394	29.7935	4.00903	CA1
206149_at	2.58e-14	1.16e-17	10.2005	29.5928	2.73781	CHP2
206208_at	3.5e-14	1.73e-17	10.1253	29.2046	2.98196	CA4
206209_s_at	4e-14	2.15e-17	10.0838	28.9904	3.40395	CA4
205593_s_at	5.45e-14	3.18e-17	10.0107	28.6133	2.29617	PDE9A
203256_at	7.31e-14	4.59e-17	-9.94165	28.2568	-1.79288	CDH3
209442_x_at	1.3e-13	8.77e-17	9.8202	27.6302	1.20821	ANK3
212594_at	1.3e-13	9.31e-17	9.80906	27.5727	1.24516	PDCD4
209791_at	1.48e-13	1.13e-16	9.77241	27.3837	2.50826	PADI2
212593_s_at	2.16e-13	1.75e-16	9.69076	26.9628	1.16585	PDCD4
206422_at	7.3e-13	6.23e-16	9.45158	25.731	3.55374	GCG
205861_at	1.56e-12	1.48e-15	9.288	24.8901	1.33269	SPIB
205097_at	1.56e-12	1.5e-15	9.2855	24.8773	2.61643	SLC26A2
220267_at	1.56e-12	1.54e-15	9.28079	24.8531	1.45845	KRT24
205111_s_at	1.67e-12	1.73e-15	9.25918	24.7421	1.50806	PLCE1
207122_x_at	1.89e-12	2.04e-15	9.22783	24.5812	1.26338	SULT1A2
206097_at	1.95e-12	2.33e-15	9.20228	24.45	1.34246	SLC22A18AS
205464_at	1.95e-12	2.35e-15	9.20137	24.4454	1.81974	SCNN1B
212601_at	1.95e-12	2.36e-15	9.20026	24.4397	1.32384	ZZEF1
220723_s_at	3.54e-12	4.45e-15	9.08038	23.825	1.97982	CWH43
204699_s_at	3.76e-12	4.89e-15	-9.06236	23.7327	-0.839511	DIEXF
220834_at	4.7e-12	6.33e-15	9.01362	23.4832	3.48515	MS4A12
212814_at	4.77e-12	6.63e-15	9.00476	23.4379	1.79402	AHCYL2
205697_at	5.13e-12	7.38e-15	8.98463	23.3349	0.848774	SCGN
212942_s_at	5.16e-12	7.85e-15	-8.97288	23.2748	-2.27372	CEMIP
217996_at	5.16e-12	8.06e-15	-8.96793	23.2494	-2.03198	PHLDA1
218507_at	5.16e-12	8.11e-15	-8.96655	23.2424	-1.53503	HILPDA
208399_s_at	6.78e-12	1.1e-14	8.90962	22.9513	1.90266	EDN3
219909_at	7.29e-12	1.21e-14	8.89053	22.8538	1.16188	MMP28
205125_at	1e-11	1.71e-14	8.82498	22.5192	1.02974	PLCD1
203908_at	1.04e-11	1.84e-14	8.81161	22.451	2.91973	SLC4A4
213921_at	1.04e-11	1.89e-14	8.80597	22.4222	2.16321	SST
218145_at	1.04e-11	1.92e-14	-8.80299	22.407	-1.43812	TRIB3
219669_at	1.13e-11	2.13e-14	8.7836	22.3081	2.82579	CD177
208300_at	1.22e-11	2.36e-14	8.76383	22.2073	1.6412	PTPRH
220026_at	1.25e-11	2.47e-14	8.75555	22.1651	3.71542	CLCA4
219799_s_at	1.39e-11	2.82e-14	8.73015	22.0357	2.54394	DHRS9
206134_at	1.39e-11	2.86e-14	8.72707	22.0201	2.51985	ADAMDEC1
205290_s_at	1.43e-11	3.01e-14	8.71755	21.9716	1.69037	BMP2
204818_at	1.91e-11	4.11e-14	8.65822	21.6696	2.64971	HSD17B2
220074_at	2.18e-11	4.87e-14	8.62574	21.5045	1.58491	CDHR5
213309_at	2.53e-11	5.8e-14	8.59267	21.3364	1.38971	PLCL2
211494_s_at	2.97e-11	6.94e-14	8.55827	21.1618	1.4792	SLC4A4
202404_s_at	4.69e-11	1.12e-13	-8.4677	20.7025	-1.79153	COL1A2
219722_s_at	5.02e-11	1.22e-13	8.45106	20.6183	1.68391	GDPD3
211385_x_at	5.24e-11	1.29e-13	8.43921	20.5583	1.23332	SULT1A2
204130_at	6.79e-11	1.75e-13	8.38136	20.2656	1.98957	HSD11B2
207432_at	6.79e-11	1.76e-13	8.38057	20.2616	1.79493	BEST2
206121_at	6.79e-11	1.77e-13	8.37948	20.2562	1.12456	AMPD1
203343_at	6.79e-11	1.8e-13	8.37605	20.2388	1.15077	UGDH
217207_s_at	7.03e-11	1.89e-13	8.36628	20.1895	1.4099	BTNL3
204378_at	7.12e-11	1.95e-13	8.36063	20.1609	1.83416	BCAS1
211372_s_at	7.6e-11	2.11e-13	8.34515	20.0827	1.8835	IL1R2
206641_at	8.29e-11	2.34e-13	8.32532	19.9826	1.7261	TNFRSF17
564_at	9.62e-11	2.76e-13	8.29359	19.8225	1.25663	GNA11
204509_at	1.03e-10	2.99e-13	8.27837	19.7458	0.694926	CA12
205997_at	1.04e-10	3.08e-13	8.2728	19.7177	1.21926	ADAM28
213944_x_at	1.2e-10	3.66e-13	8.23988	19.5518	0.950324	NCLN
206094_x_at	1.2e-10	3.66e-13	8.23974	19.5511	2.09755	UGT1A6
207126_x_at	1.25e-10	3.88e-13	8.22865	19.4953	2.31627	UGT1A4
205757_at	1.25e-10	3.93e-13	8.226	19.4819	1.64412	ENTPD5
206709_x_at	1.26e-10	4.03e-13	8.22127	19.4581	0.652604	GPT
202962_at	1.26e-10	4.07e-13	8.21945	19.4489	1.20178	KIF13B
204700_x_at	1.3e-10	4.26e-13	-8.21034	19.4031	-0.946439	DIEXF
211593_s_at	1.4e-10	4.68e-13	8.19236	19.3127	0.690135	MAST2
219796_s_at	1.4e-10	4.72e-13	8.19056	19.3036	1.79484	CDHR5
220310_at	1.45e-10	4.94e-13	8.18181	19.2596	1.69024	TUBAL3
203367_at	1.49e-10	5.15e-13	-8.17407	19.2207	-1.08771	DUSP14
213766_x_at	1.49e-10	5.2e-13	8.17194	19.21	1.12097	NCLN
207080_s_at	1.52e-10	5.4e-13	8.16462	19.1732	1.82009	PYY
212573_at	1.69e-10	6.06e-13	8.14237	19.0614	1.11694	ENDOD1
204702_s_at	1.77e-10	6.42e-13	-8.13124	19.0055	-1.65826	NFE2L3
205403_at	1.8e-10	6.64e-13	8.12478	18.9731	2.18971	IL1R2
201506_at	1.84e-10	6.87e-13	-8.11837	18.9409	-1.43094	TGFBI
220186_s_at	1.9e-10	7.18e-13	8.10978	18.8978	1.23387	CDHR2
200845_s_at	1.95e-10	7.44e-13	8.10303	18.8639	0.805506	PRDX6
222006_at	2.17e-10	8.37e-13	8.08009	18.7489	0.934737	LETM1
211116_at	2.2e-10	8.57e-13	8.07554	18.7261	1.44538	SLC9A2
204532_x_at	2.39e-10	9.45e-13	8.05667	18.6315	2.20429	UGT1A4
213155_at	2.39e-10	9.54e-13	8.05484	18.6224	1.26805	WSCD1
205975_s_at	2.63e-10	1.06e-12	8.03423	18.5191	0.697695	HOXD1
214601_at	2.71e-10	1.11e-12	8.02594	18.4777	1.75727	TPH1
205945_at	2.81e-10	1.16e-12	8.01684	18.4321	1.25082	IL6R
220303_at	3.09e-10	1.29e-12	7.99664	18.3311	0.941736	PDZD3
209545_s_at	3.1e-10	1.31e-12	-7.99391	18.3174	-1.07381	RIPK2
218756_s_at	3.18e-10	1.36e-12	7.98652	18.2805	2.07803	DHRS11
215125_s_at	3.28e-10	1.41e-12	7.97861	18.241	2.36925	UGT1A3
217997_at	3.5e-10	1.53e-12	-7.96384	18.1672	-1.50039	PHLDA1
215657_at	3.5e-10	1.55e-12	7.96144	18.1551	1.4301	SLC26A3
206561_s_at	3.5e-10	1.56e-12	7.96016	18.1488	2.54809	AKR1B10
209950_s_at	4.09e-10	1.83e-12	7.92821	17.9893	1.49676	VILL
214193_s_at	4.3e-10	1.96e-12	-7.9154	17.9254	-0.91593	DIEXF
202366_at	4.3e-10	1.97e-12	7.91445	17.9206	1.17648	ACADS
203284_s_at	4.44e-10	2.05e-12	-7.90655	17.8813	-1.20536	HS2ST1
220421_at	4.46e-10	2.08e-12	7.90346	17.8658	2.03519	BTNL8
210174_at	4.63e-10	2.2e-12	7.893	17.8137	1.64022	NR5A2
209955_s_at	4.63e-10	2.21e-12	-7.89241	17.8108	-1.63157	FAP
40562_at	4.66e-10	2.24e-12	7.88954	17.7965	1.09035	GNA11
206262_at	5.57e-10	2.7e-12	7.85308	17.6149	2.77837	ADH1C
203110_at	5.66e-10	2.77e-12	7.84801	17.5897	0.882012	PTK2B
41037_at	6.04e-10	2.98e-12	-7.83374	17.5187	-0.921774	TEAD4
220312_at	6.04e-10	3.01e-12	7.83177	17.5089	0.682553	FAM83E
212448_at	6.7e-10	3.38e-12	7.80955	17.3984	1.25659	NEDD4L
215299_x_at	6.7e-10	3.4e-12	7.80823	17.3919	1.32044	SULT1A1
59631_at	7.31e-10	3.74e-12	-7.78943	17.2985	-0.626874	TXNRD3
219173_at	8.13e-10	4.2e-12	7.76712	17.1878	1.4934	MYO15B
204597_x_at	8.29e-10	4.32e-12	-7.76165	17.1606	-1.10889	STC1
214433_s_at	8.66e-10	4.55e-12	7.75137	17.1096	1.79864	SELENBP1
218546_at	8.77e-10	4.65e-12	7.74719	17.0889	1.41402	C1orf115
201111_at	9.23e-10	4.93e-12	-7.73565	17.0317	-1.16415	CSE1L
209420_s_at	9.24e-10	4.98e-12	7.73374	17.0223	0.873403	SMPD1
207051_at	9.85e-10	5.37e-12	7.71885	16.9485	1.79445	SLC17A4
204464_s_at	9.85e-10	5.4e-12	-7.718	16.9443	-1.26238	EDNRA
217845_x_at	1.09e-09	6.06e-12	7.69524	16.8316	0.857074	HIGD1A
220435_at	1.09e-09	6.08e-12	7.69459	16.8284	1.44076	SLC30A10
221004_s_at	1.09e-09	6.13e-12	7.69297	16.8203	1.64768	ITM2C
213419_at	1.16e-09	6.59e-12	-7.67892	16.7509	-0.677452	APBB2
211253_x_at	1.2e-09	6.84e-12	7.67156	16.7145	1.00972	PYY
205874_at	1.2e-09	6.92e-12	7.66944	16.704	0.873069	ITPKA
208921_s_at	1.3e-09	7.55e-12	7.65215	16.6186	1.04541	SRI
203685_at	1.37e-09	7.99e-12	7.64124	16.5647	1.26388	BCL2
221841_s_at	1.45e-09	8.57e-12	7.62729	16.4958	1.60039	KLF4
221020_s_at	1.49e-09	8.89e-12	-7.62016	16.4606	-0.888085	SLC25A32
202486_at	1.64e-09	9.88e-12	7.59949	16.3586	0.863499	AFG3L2
202859_x_at	1.66e-09	1.01e-11	-7.59606	16.3418	-2.67863	CXCL8
205259_at	1.74e-09	1.06e-11	7.58491	16.2868	1.87348	NR3C2
220812_s_at	1.74e-09	1.07e-11	7.58397	16.2822	1.15103	HHLA2
210568_s_at	1.81e-09	1.12e-11	-7.5751	16.2385	-0.534216	RECQL
208037_s_at	1.82e-09	1.14e-11	7.57186	16.2225	0.706988	MADCAM1
205554_s_at	2.05e-09	1.29e-11	7.5469	16.0997	1.84601	DNASE1L3
210205_at	2.17e-09	1.38e-11	7.53432	16.0378	0.79577	B3GALT4
218412_s_at	2.29e-09	1.47e-11	-7.52137	15.9741	-1.04569	GTF2IRD1
213261_at	2.29e-09	1.47e-11	7.52107	15.9726	0.870095	TRANK1
218595_s_at	2.29e-09	1.48e-11	-7.51998	15.9673	-0.656312	HEATR1
213036_x_at	2.37e-09	1.54e-11	7.51203	15.9282	1.68157	ATP2A3
219807_x_at	2.5e-09	1.64e-11	7.49967	15.8675	0.666542	RAB4B
204320_at	2.64e-09	1.74e-11	-7.48754	15.808	-1.92397	COL11A1
218547_at	2.84e-09	1.89e-11	7.47223	15.7329	0.854485	DHDDS
205074_at	2.86e-09	1.92e-11	7.46916	15.7178	1.23061	SLC22A5
203963_at	3e-09	2.02e-11	7.45895	15.6678	2.05324	CA12
216699_s_at	3.07e-09	2.08e-11	7.45246	15.636	1.20304	KLK1
214598_at	3.52e-09	2.41e-11	7.42349	15.4941	2.9111	CLDN8
213427_at	3.52e-09	2.42e-11	-7.42326	15.493	-0.921597	RPP40
204595_s_at	3.58e-09	2.47e-11	-7.41867	15.4705	-1.32578	STC1
203615_x_at	3.68e-09	2.56e-11	7.4116	15.4359	1.20135	SULT1A1
217999_s_at	3.72e-09	2.6e-11	-7.40841	15.4203	-1.20678	PHLDA1
209395_at	3.73e-09	2.63e-11	-7.40677	15.4123	-2.0316	CHI3L1
203957_at	3.78e-09	2.68e-11	-7.40293	15.3935	-0.618154	E2F6
202242_at	4.1e-09	2.95e-11	7.38398	15.3009	1.71905	TSPAN7
202888_s_at	4.1e-09	2.95e-11	7.38383	15.3002	2.45012	ANPEP
220658_s_at	4.1e-09	2.96e-11	-7.38287	15.2955	-1.06682	ARNTL2
201215_at	4.33e-09	3.15e-11	-7.371	15.2375	-1.25758	PLS3
53991_at	4.37e-09	3.19e-11	7.36795	15.2226	0.823102	DENND2A
37892_at	4.41e-09	3.25e-11	-7.36462	15.2064	-2.19733	COL11A1
208450_at	4.88e-09	3.61e-11	7.34351	15.1033	1.66348	LGALS2
205450_at	5.05e-09	3.76e-11	-7.33548	15.0642	-0.556507	PHKA1
209301_at	5.13e-09	3.85e-11	7.33118	15.0433	2.73343	CA2
208614_s_at	5.4e-09	4.08e-11	7.31963	14.987	0.897714	FLNB
218352_at	5.61e-09	4.25e-11	-7.31118	14.9458	-0.819903	RCBTB1
219866_at	5.62e-09	4.29e-11	7.30957	14.938	1.33015	CLIC5
213012_at	5.77e-09	4.45e-11	-7.30238	14.903	-1.06381	NEDD4
214679_x_at	5.77e-09	4.45e-11	7.30203	14.9013	1.03978	GNA11
219045_at	6.13e-09	4.76e-11	7.28865	14.8362	1.17625	RHOF
200844_s_at	6.2e-09	4.84e-11	7.28539	14.8203	0.72474	PRDX6
205200_at	6.27e-09	4.92e-11	7.28202	14.8039	1.88795	CLEC3B
220724_at	6.29e-09	4.98e-11	7.27977	14.793	1.41565	CWH43
209453_at	6.29e-09	5e-11	7.27898	14.7891	0.886662	SLC9A1
200704_at	6.42e-09	5.13e-11	7.27397	14.7648	0.69398	LITAF
59375_at	7.15e-09	5.74e-11	7.25142	14.6552	1.19255	MYO15B
202088_at	7.38e-09	5.96e-11	-7.24398	14.6191	-0.878203	SLC39A6
212686_at	7.62e-09	6.19e-11	-7.23644	14.5825	-1.10175	PPM1H
205499_at	7.76e-09	6.34e-11	-7.23168	14.5594	-1.59915	SRPX2
221906_at	7.81e-09	6.42e-11	-7.22926	14.5477	-0.550062	TXNRD3
217995_at	7.86e-09	6.49e-11	7.22697	14.5366	1.09574	SQRDL
206199_at	8.22e-09	6.83e-11	7.217	14.4882	2.54828	CEACAM7
204490_s_at	8.99e-09	7.5e-11	-7.19811	14.3967	-1.176	CD44
212701_at	9.78e-09	8.21e-11	7.18006	14.3093	0.887299	TLN2
218594_at	9.87e-09	8.33e-11	-7.17716	14.2953	-0.863626	HEATR1
206576_s_at	1e-08	8.51e-11	7.17297	14.275	2.05031	CEACAM1
219194_at	1.05e-08	8.99e-11	7.16201	14.222	1.03997	SEMA4G
219038_at	1.06e-08	9.08e-11	-7.16004	14.2125	-0.924318	MORC4
220023_at	1.08e-08	9.38e-11	7.15357	14.1812	0.951245	APOBR
213407_at	1.08e-08	9.38e-11	7.15357	14.1812	1.24028	PHLPP2
205019_s_at	1.08e-08	9.49e-11	7.15108	14.1692	1.62394	VIPR1
221962_s_at	1.08e-08	9.53e-11	-7.15026	14.1652	-0.733841	UBE2H
202488_s_at	1.08e-08	9.55e-11	7.14997	14.1638	1.66641	FXYD3
220468_at	1.08e-08	9.58e-11	7.1493	14.1606	2.17597	ARL14
208850_s_at	1.08e-08	9.63e-11	-7.14829	14.1557	-1.3245	THY1
203962_s_at	1.15e-08	1.03e-10	-7.13508	14.0919	-1.6021	NEBL
217546_at	1.15e-08	1.03e-10	7.13424	14.0878	2.64459	MT1M
208268_at	1.19e-08	1.07e-10	7.12648	14.0503	0.850295	ADAM28
204508_s_at	1.19e-08	1.08e-10	7.12606	14.0483	1.75788	CA12
35148_at	1.2e-08	1.09e-10	7.12316	14.0343	1.45915	TJP3
220357_s_at	1.21e-08	1.11e-10	7.12055	14.0217	1.20054	SGK2
215867_x_at	1.22e-08	1.13e-10	7.11675	14.0034	1.91516	CA12
213716_s_at	1.27e-08	1.18e-10	7.10834	13.9628	0.9548	SECTM1
206623_at	1.3e-08	1.21e-10	7.10324	13.9382	0.544945	PDE6A
218872_at	1.32e-08	1.23e-10	-7.09916	13.9186	-1.36662	TESC
206143_at	1.45e-08	1.36e-10	7.07884	13.8207	2.3388	SLC26A3
203014_x_at	1.49e-08	1.41e-10	7.07239	13.7896	0.668034	SGSM3
204259_at	1.49e-08	1.41e-10	-7.07194	13.7875	-1.66097	MMP7
215028_at	1.49e-08	1.42e-10	7.07089	13.7824	1.42119	SEMA6A
204944_at	1.57e-08	1.5e-10	-7.05927	13.7265	-0.695005	PTPRG
214763_at	1.57e-08	1.51e-10	7.05836	13.7222	0.81791	ACOT11
200821_at	1.57e-08	1.52e-10	-7.05711	13.7162	-0.768616	LAMP2
201417_at	1.63e-08	1.58e-10	-7.04886	13.6765	-1.41772	SOX4
204179_at	1.72e-08	1.67e-10	7.03747	13.6218	0.973895	MB
213412_at	1.75e-08	1.71e-10	7.03282	13.5994	1.08893	TJP3
221259_s_at	1.76e-08	1.73e-10	7.03041	13.5878	0.596609	TEX11
206310_at	1.79e-08	1.77e-10	7.02611	13.5672	0.78262	SPINK2
213030_s_at	1.85e-08	1.83e-10	7.01924	13.5342	0.900473	PLXNA2
208343_s_at	1.88e-08	1.88e-10	7.01439	13.5109	0.90475	NR5A2
220734_s_at	1.92e-08	1.93e-10	7.00904	13.4853	0.869505	LOC727825
204034_at	1.94e-08	1.95e-10	7.00632	13.4723	1.33208	ETHE1
212711_at	1.98e-08	2e-10	-7.00107	13.4471	-0.609796	CAMSAP1
203622_s_at	2e-08	2.03e-10	-6.99886	13.4364	-0.985986	PNO1
213629_x_at	2.21e-08	2.25e-10	6.97753	13.3343	1.70162	MT1F
221122_at	2.28e-08	2.34e-10	6.96939	13.2952	1.30679	HRASLS2
204264_at	2.28e-08	2.35e-10	6.96898	13.2933	0.911367	CPT2
200832_s_at	2.55e-08	2.63e-10	-6.94584	13.1826	-1.39316	SCD
201195_s_at	2.6e-08	2.7e-10	-6.941	13.1595	-1.21593	SLC7A5
201651_s_at	2.73e-08	2.84e-10	6.93023	13.108	0.77782	PACSIN2
211883_x_at	2.74e-08	2.86e-10	6.9289	13.1017	1.57536	CEACAM1
218627_at	2.8e-08	2.94e-10	-6.9237	13.0769	-0.932109	DRAM1
213943_at	2.9e-08	3.07e-10	-6.91484	13.0346	-1.16269	TWIST1
207173_x_at	2.9e-08	3.07e-10	-6.91457	13.0333	-1.45103	CDH11
202592_at	2.91e-08	3.1e-10	6.91312	13.0263	0.659453	BLOC1S1
213045_at	2.92e-08	3.11e-10	6.91189	13.0205	0.737372	MAST3
220454_s_at	2.93e-08	3.14e-10	6.91028	13.0128	0.682474	SEMA6A
221885_at	3.02e-08	3.26e-10	6.90277	12.977	0.696069	DENND2A
203058_s_at	3.04e-08	3.29e-10	6.9006	12.9666	1.33781	PAPSS2
208897_s_at	3.04e-08	3.31e-10	-6.89953	12.9615	-0.653641	DDX18
219773_at	3.04e-08	3.32e-10	-6.89909	12.9594	-0.984703	NOX4
212353_at	3.09e-08	3.39e-10	-6.89476	12.9388	-1.77182	SULF1
202311_s_at	3.09e-08	3.41e-10	-6.89365	12.9335	-1.74728	COL1A1
201969_at	3.09e-08	3.42e-10	6.89308	12.9308	0.662757	NASP
211848_s_at	3.09e-08	3.43e-10	6.89256	12.9283	2.2865	CEACAM7
213296_at	3.16e-08	3.52e-10	6.88701	12.9018	0.530194	RER1
202399_s_at	3.18e-08	3.55e-10	6.8854	12.8942	0.738333	AP3S2
205479_s_at	3.22e-08	3.61e-10	-6.88184	12.8772	-1.19223	PLAU
219479_at	3.22e-08	3.63e-10	-6.88103	12.8734	-0.773229	KDELC1
213959_s_at	3.25e-08	3.68e-10	-6.87804	12.8591	-0.484422	RPGRIP1L
202838_at	3.27e-08	3.71e-10	6.8765	12.8518	1.0906	FUCA1
214164_x_at	3.57e-08	4.09e-10	6.85659	12.757	1.72623	CA12
203854_at	3.59e-08	4.13e-10	-6.85488	12.7489	-1.42796	CFI
201001_s_at	3.62e-08	4.17e-10	-6.85264	12.7382	-0.779347	TMEM189-UBE2V1
204260_at	3.65e-08	4.22e-10	6.85015	12.7264	0.796573	CHGB
220192_x_at	3.68e-08	4.27e-10	6.84775	12.715	1.0828	SPDEF
209434_s_at	3.74e-08	4.36e-10	-6.84363	12.6954	-0.912081	PPAT
200992_at	3.76e-08	4.41e-10	-6.84132	12.6844	-0.805382	IPO7
201872_s_at	3.78e-08	4.46e-10	-6.83926	12.6746	-1.09447	ABCE1
209309_at	3.78e-08	4.48e-10	-6.83825	12.6698	-1.97912	AZGP1
220041_at	3.78e-08	4.48e-10	6.83806	12.6689	1.45875	PIGZ
204051_s_at	3.78e-08	4.5e-10	-6.83727	12.6652	-1.41615	SFRP4
213624_at	3.79e-08	4.53e-10	6.83598	12.6591	1.38379	SMPDL3A
218900_at	3.8e-08	4.56e-10	6.83451	12.6521	0.952051	CNNM4
216950_s_at	3.83e-08	4.61e-10	-6.83221	12.6412	-0.963975	FCGR1A
200757_s_at	3.83e-08	4.63e-10	-6.83153	12.6379	-0.928998	CALU
211889_x_at	3.88e-08	4.7e-10	6.82846	12.6233	1.48696	CEACAM1
205264_at	3.89e-08	4.73e-10	-6.82722	12.6175	-0.612951	CD3EAP
213509_x_at	4.21e-08	5.14e-10	6.81001	12.5358	1.49896	CES2
213039_at	4.35e-08	5.34e-10	6.80254	12.5004	0.759661	ARHGEF18
212895_s_at	4.44e-08	5.47e-10	6.79764	12.4771	0.756962	ABR
200831_s_at	4.45e-08	5.49e-10	-6.79663	12.4723	-1.42135	SCD
211955_at	4.52e-08	5.6e-10	-6.79274	12.4539	-0.794081	IPO5
212859_x_at	4.56e-08	5.67e-10	6.7901	12.4414	1.44166	MT1E
209866_s_at	4.57e-08	5.7e-10	6.78912	12.4368	0.479195	ADGRL3
209373_at	4.59e-08	5.75e-10	6.78724	12.4278	1.58717	MALL
220645_at	4.62e-08	5.81e-10	6.7852	12.4182	2.24559	NXPE4
218963_s_at	4.73e-08	5.97e-10	-6.77966	12.3919	-2.39582	KRT23
213521_at	4.89e-08	6.19e-10	6.77238	12.3575	0.722393	PTPN18
204266_s_at	4.94e-08	6.28e-10	6.76929	12.3429	0.593003	LOC650122
209667_at	5.07e-08	6.46e-10	6.76348	12.3154	1.52358	CES2
206261_at	5.16e-08	6.62e-10	-6.75869	12.2927	-0.691137	ZNF239
214706_at	5.16e-08	6.62e-10	-6.75842	12.2914	-0.505297	ZNF200
209835_x_at	5.58e-08	7.19e-10	-6.74179	12.2128	-1.09274	CD44
213157_s_at	5.59e-08	7.23e-10	6.74063	12.2073	0.544339	WSCD1
205421_at	5.67e-08	7.37e-10	-6.73663	12.1885	-1.01529	SLC22A3
203001_s_at	5.67e-08	7.4e-10	6.73585	12.1847	1.4935	STMN2
205112_at	5.67e-08	7.41e-10	6.73544	12.1828	1.51747	PLCE1
213215_at	5.74e-08	7.53e-10	6.73226	12.1678	0.735345	AP3S2
209396_s_at	5.82e-08	7.66e-10	-6.72871	12.151	-1.52144	CHI3L1
219911_s_at	5.86e-08	7.74e-10	-6.72664	12.1413	-1.09156	SLCO4A1
205414_s_at	6.02e-08	7.97e-10	6.72073	12.1134	1.2496	ARHGAP44
215658_at	6.03e-08	8.01e-10	6.71948	12.1075	0.538376	LINC00675
218309_at	6.22e-08	8.29e-10	6.7125	12.0746	0.850118	CAMK2N1
221824_s_at	6.22e-08	8.32e-10	6.71188	12.0717	0.720973	2021-03-08
207279_s_at	6.23e-08	8.36e-10	-6.71088	12.0669	-0.47999	NEBL
210641_at	6.29e-08	8.48e-10	6.70791	12.0529	1.00424	CAPN9
206550_s_at	6.29e-08	8.52e-10	-6.70702	12.0487	-0.764854	NUP155
221896_s_at	6.29e-08	8.52e-10	6.70687	12.048	0.917287	HIGD1A
219450_at	6.31e-08	8.58e-10	6.70553	12.0417	1.47159	C4orf19
213802_at	6.34e-08	8.65e-10	6.70396	12.0343	0.981511	PRSS12
219195_at	6.4e-08	8.76e-10	6.70129	12.0217	1.05456	PPARGC1A
203060_s_at	7.24e-08	9.95e-10	6.67515	11.8986	1.18653	PAPSS2
205206_at	7.39e-08	1.02e-09	-6.67024	11.8755	-1.26581	ANOS1
209354_at	7.48e-08	1.03e-09	6.66713	11.8609	0.607025	TNFRSF14
204719_at	7.64e-08	1.06e-09	6.6622	11.8377	2.21863	ABCA8
219014_at	7.77e-08	1.08e-09	6.65794	11.8177	2.05567	PLAC8
204895_x_at	7.83e-08	1.09e-09	6.65574	11.8073	1.73614	MUC4
203083_at	7.83e-08	1.1e-09	-6.65457	11.8018	-1.75822	THBS2
209875_s_at	7.83e-08	1.1e-09	-6.65451	11.8016	-2.39884	SPP1
212160_at	7.83e-08	1.1e-09	-6.65391	11.7988	-1.02875	XPOT
217110_s_at	7.93e-08	1.12e-09	6.65072	11.7838	2.00388	MUC4
214765_s_at	7.98e-08	1.13e-09	6.64876	11.7746	1.35651	NAAA
207850_at	8.04e-08	1.15e-09	-6.64625	11.7628	-1.5603	CXCL3
218657_at	8.04e-08	1.15e-09	6.64574	11.7604	1.20376	RAPGEFL1
212344_at	8.13e-08	1.16e-09	-6.64301	11.7476	-1.67322	SULF1
213342_at	8.19e-08	1.18e-09	-6.64044	11.7355	-0.817326	YAP1
206385_s_at	8.19e-08	1.18e-09	6.63997	11.7333	1.16738	ANK3
203417_at	8.22e-08	1.19e-09	-6.6387	11.7273	-1.21401	MFAP2
202281_at	8.48e-08	1.23e-09	6.63168	11.6944	0.656215	GAK
216347_s_at	8.48e-08	1.24e-09	6.6306	11.6893	0.60107	PPP1R13B
204463_s_at	8.48e-08	1.24e-09	-6.63044	11.6886	-0.779063	EDNRA
215672_s_at	8.53e-08	1.25e-09	6.62846	11.6792	1.2125	AHCYL2
218632_at	8.61e-08	1.26e-09	6.626	11.6677	0.870273	HECTD3
213119_at	8.96e-08	1.32e-09	6.61708	11.6259	1.06058	SLC36A1
203240_at	9.23e-08	1.36e-09	6.61046	11.5949	2.47988	FCGBP
211043_s_at	9.37e-08	1.39e-09	6.60664	11.577	0.763979	CLTB
215903_s_at	9.44e-08	1.4e-09	6.60463	11.5676	0.82409	MAST2
204252_at	9.59e-08	1.43e-09	-6.60066	11.5489	-0.72827	BCO2
209607_x_at	9.59e-08	1.44e-09	6.59951	11.5436	1.10964	SULT1A4
221729_at	9.59e-08	1.44e-09	-6.59875	11.54	-1.35415	COL5A2
207522_s_at	9.68e-08	1.46e-09	6.59634	11.5288	1.75258	ATP2A3
210609_s_at	9.7e-08	1.47e-09	6.59516	11.5232	1.23859	TP53I3
212741_at	9.72e-08	1.48e-09	6.59409	11.5182	1.33756	MAOA
212378_at	9.89e-08	1.51e-09	-6.59001	11.4991	-0.847591	GART
209605_at	1.01e-07	1.55e-09	6.58389	11.4705	1.31535	TST
205382_s_at	1.01e-07	1.55e-09	6.58359	11.4691	1.84325	CFD
202286_s_at	1.03e-07	1.59e-09	-6.57886	11.4469	-2.3416	TACSTD2
205523_at	1.07e-07	1.64e-09	6.57224	11.416	0.817456	HAPLN1
211981_at	1.07e-07	1.65e-09	-6.5716	11.413	-1.58194	COL4A1
202130_at	1.07e-07	1.65e-09	6.57071	11.4088	0.826534	RIOK3
213391_at	1.08e-07	1.68e-09	-6.56752	11.394	-0.913302	DPY19L4
204607_at	1.1e-07	1.72e-09	6.56255	11.3707	2.22354	HMGCS2
203000_at	1.11e-07	1.73e-09	6.56113	11.3641	1.39552	STMN2
218984_at	1.12e-07	1.75e-09	-6.55892	11.3538	-0.891984	PUS7
217109_at	1.12e-07	1.76e-09	6.55766	11.3479	2.4686	MUC4
207577_at	1.14e-07	1.8e-09	6.55286	11.3255	0.658898	HTR4
214700_x_at	1.15e-07	1.81e-09	-6.55185	11.3208	-0.5015	RIF1
205572_at	1.22e-07	1.93e-09	-6.53825	11.2573	-0.622625	ANGPT2
210580_x_at	1.26e-07	2e-09	6.53175	11.227	1.00798	SULT1A4
202422_s_at	1.3e-07	2.07e-09	-6.52422	11.1919	-0.989598	ACSL4
211916_s_at	1.3e-07	2.08e-09	6.52349	11.1885	1.65693	MYO1A
218631_at	1.3e-07	2.09e-09	6.52225	11.1827	0.73681	AVPI1
204529_s_at	1.36e-07	2.19e-09	6.51275	11.1385	1.03951	TOX
208964_s_at	1.4e-07	2.26e-09	-6.50568	11.1056	-1.04076	FADS1
221610_s_at	1.43e-07	2.31e-09	6.50167	11.0869	1.43335	STAP2
213338_at	1.45e-07	2.35e-09	-6.4978	11.0689	-1.16417	TMEM158
213859_x_at	1.45e-07	2.35e-09	-6.49758	11.0679	-0.417087	SMARCA5
210319_x_at	1.46e-07	2.38e-09	-6.49496	11.0557	-0.837035	MSX2
218272_at	1.47e-07	2.4e-09	6.49376	11.0501	0.940691	TTC38
212510_at	1.55e-07	2.55e-09	6.48116	10.9916	0.98541	GPD1L
205687_at	1.57e-07	2.59e-09	-6.47795	10.9766	-0.659749	UBFD1
204281_at	1.59e-07	2.61e-09	-6.47585	10.9669	-0.66646	TEAD4
217874_at	1.64e-07	2.72e-09	6.46784	10.9297	0.615875	SUCLG1
207222_at	1.65e-07	2.74e-09	6.46604	10.9213	1.56501	PLA2G10
202872_at	1.68e-07	2.78e-09	-6.46275	10.9061	-0.721722	ATP6V1C1
219223_at	1.7e-07	2.83e-09	6.45954	10.8912	0.683918	CACFD1
204301_at	1.74e-07	2.91e-09	6.45331	10.8623	0.886898	KBTBD11
210733_at	1.74e-07	2.92e-09	-6.45285	10.8602	-0.842333	TRAM1
220291_at	1.78e-07	2.99e-09	6.44785	10.837	0.661558	GDPD2
205267_at	1.79e-07	3.02e-09	6.44605	10.8286	1.81003	POU2AF1
212712_at	1.8e-07	3.03e-09	-6.44471	10.8224	-0.470506	CAMSAP1
219265_at	1.83e-07	3.1e-09	6.43998	10.8005	0.73285	MOB3B
205434_s_at	1.83e-07	3.11e-09	6.4399	10.8001	0.681625	AAK1
202303_x_at	1.86e-07	3.16e-09	-6.43629	10.7834	-0.540837	SMARCA5
221856_s_at	1.86e-07	3.16e-09	6.43599	10.782	0.560443	FAM63A
203797_at	1.89e-07	3.23e-09	-6.4317	10.7622	-1.40544	VSNL1
222236_s_at	1.92e-07	3.29e-09	6.42759	10.7431	0.546291	ASAP3
213317_at	1.96e-07	3.37e-09	6.42268	10.7204	1.47563	CLIC5
219180_s_at	1.99e-07	3.43e-09	6.41919	10.7043	0.689164	PEX26
207259_at	2e-07	3.46e-09	6.41755	10.6967	1.59306	LINC00483
204745_x_at	2.03e-07	3.51e-09	6.41446	10.6824	1.56813	MT1G
206613_s_at	2.03e-07	3.53e-09	-6.41292	10.6753	-0.552953	TAF1A
222186_at	2.06e-07	3.59e-09	6.40962	10.66	0.561896	ZFAND6
220942_x_at	2.09e-07	3.65e-09	6.40615	10.644	0.723219	FAM162A
212058_at	2.11e-07	3.69e-09	-6.40396	10.6339	-0.607078	U2SURP
202070_s_at	2.11e-07	3.7e-09	6.40331	10.6309	0.924677	IDH3A
212354_at	2.11e-07	3.71e-09	-6.40267	10.6279	-1.64925	SULF1
214372_x_at	2.11e-07	3.73e-09	6.4019	10.6243	0.855988	ERN2
213133_s_at	2.13e-07	3.77e-09	-6.39924	10.612	-0.778232	LOC730107
202741_at	2.17e-07	3.84e-09	6.39551	10.5948	1.14558	PRKACB
219695_at	2.19e-07	3.9e-09	6.39247	10.5808	0.671093	SMPD3
204442_x_at	2.21e-07	3.94e-09	6.39048	10.5716	0.822559	LTBP4
40148_at	2.23e-07	3.98e-09	-6.38799	10.5601	-0.456531	APBB2
201666_at	2.23e-07	3.99e-09	-6.38756	10.5581	-1.35154	TIMP1
215565_at	2.25e-07	4.04e-09	6.38529	10.5476	0.776652	DTNB
206577_at	2.25e-07	4.05e-09	6.38465	10.5447	2.00503	VIP
212800_at	2.26e-07	4.08e-09	-6.38292	10.5367	-0.442305	STX6
204353_s_at	2.29e-07	4.14e-09	-6.37969	10.5218	-0.664623	POT1
207761_s_at	2.29e-07	4.15e-09	6.37946	10.5207	1.13701	METTL7A
206461_x_at	2.29e-07	4.16e-09	6.37917	10.5194	1.41472	MT1H
219253_at	2.29e-07	4.17e-09	-6.37832	10.5155	-0.788701	TMEM185B
221042_s_at	2.41e-07	4.4e-09	6.36712	10.4638	1.13979	CLMN
208920_at	2.42e-07	4.44e-09	6.36546	10.4562	1.26056	SRI
206331_at	2.44e-07	4.48e-09	-6.36355	10.4474	-0.677627	CALCRL
201870_at	2.44e-07	4.49e-09	-6.36311	10.4454	-0.756107	TOMM34
213558_at	2.45e-07	4.52e-09	6.36135	10.4373	0.881097	PCLO
207172_s_at	2.52e-07	4.67e-09	-6.3548	10.4071	-1.12511	CDH11
205234_at	2.65e-07	4.91e-09	-6.34437	10.3591	-0.916175	SLC16A4
215411_s_at	2.67e-07	4.95e-09	6.34241	10.35	0.608309	TRAF3IP2
208780_x_at	2.68e-07	4.99e-09	6.34082	10.3428	0.419814	VAPA
209668_x_at	2.71e-07	5.06e-09	6.33808	10.3301	1.46033	CES2
202089_s_at	2.72e-07	5.09e-09	-6.33652	10.323	-1.05376	SLC39A6
204470_at	2.72e-07	5.1e-09	-6.33644	10.3226	-1.5992	CXCL1
35617_at	2.74e-07	5.16e-09	6.33392	10.311	0.447135	MAPK7
221158_at	2.75e-07	5.18e-09	-6.33293	10.3064	-0.479206	PAXBP1
204248_at	2.76e-07	5.22e-09	6.33127	10.2988	1.06607	GNA11
214974_x_at	2.78e-07	5.26e-09	-6.32987	10.2924	-2.08869	CXCL5
203523_at	2.79e-07	5.31e-09	6.32798	10.2837	0.595964	LSP1
207292_s_at	2.85e-07	5.43e-09	6.32312	10.2613	0.306183	MAPK7
210999_s_at	2.85e-07	5.43e-09	-6.32307	10.2611	-0.838424	GRB10
221811_at	2.93e-07	5.59e-09	6.31685	10.2326	0.539455	PGAP3
209695_at	3e-07	5.75e-09	-6.31127	10.2069	-1.13359	PTP4A3
205135_s_at	3e-07	5.77e-09	-6.31034	10.2027	-0.83355	NUFIP1
205892_s_at	3.03e-07	5.84e-09	6.30772	10.1906	1.81198	FABP1
210257_x_at	3.1e-07	5.98e-09	-6.30272	10.1677	-0.731391	CUL4B
204015_s_at	3.1e-07	6e-09	-6.30213	10.165	-1.04924	DUSP4
220376_at	3.12e-07	6.06e-09	6.30011	10.1557	2.04028	LRRC19
218601_at	3.12e-07	6.07e-09	6.29963	10.1535	0.456519	URGCP
219948_x_at	3.24e-07	6.31e-09	6.29158	10.1166	1.97151	UGT2A3
200054_at	3.25e-07	6.35e-09	-6.29032	10.1108	-0.537986	ZNF259P1
214665_s_at	3.26e-07	6.39e-09	6.28908	10.1052	0.742278	CHP1
205394_at	3.27e-07	6.42e-09	-6.28783	10.0994	-0.974343	CHEK1
211506_s_at	3.31e-07	6.52e-09	-6.28482	10.0856	-1.92613	CXCL8
218568_at	3.33e-07	6.57e-09	-6.28304	10.0775	-0.558923	AGK
212489_at	3.35e-07	6.61e-09	-6.28188	10.0722	-1.20587	COL5A1
221766_s_at	3.44e-07	6.81e-09	6.27552	10.043	0.975233	FAM46A
219377_at	3.5e-07	6.95e-09	6.27123	10.0234	0.668041	GAREM1
217987_at	3.51e-07	6.99e-09	-6.27019	10.0187	-0.533549	ASNSD1
208072_s_at	3.53e-07	7.04e-09	6.26841	10.0105	0.682246	DGKD
200884_at	3.54e-07	7.07e-09	6.26776	10.0075	1.42629	CKB
217165_x_at	3.54e-07	7.08e-09	6.26731	10.0055	1.52959	MT1F
203379_at	3.55e-07	7.12e-09	6.26607	9.99977	0.982008	RPS6KA1
204715_at	3.55e-07	7.14e-09	-6.26561	9.99769	-0.548857	PANX1
206453_s_at	3.56e-07	7.18e-09	6.2644	9.99216	0.733112	NDRG2
204263_s_at	3.6e-07	7.27e-09	6.26164	9.97953	0.854504	CPT2
220171_x_at	3.69e-07	7.48e-09	-6.25583	9.95297	-0.680805	GPALPP1
221898_at	3.73e-07	7.57e-09	-6.25316	9.94076	-0.927902	PDPN
205282_at	3.75e-07	7.64e-09	-6.25136	9.93252	-0.716207	LRP8
208818_s_at	3.75e-07	7.65e-09	-6.25103	9.93105	-0.677491	COMT
220951_s_at	3.78e-07	7.71e-09	6.24936	9.92338	1.28079	A1CF
204405_x_at	3.8e-07	7.79e-09	-6.2473	9.91399	-0.613282	DIMT1
220082_at	3.94e-07	8.08e-09	6.23955	9.8786	1.38629	PPP1R14D
220339_s_at	4e-07	8.23e-09	6.23565	9.86077	0.671391	TPSG1
33304_at	4.05e-07	8.35e-09	6.23254	9.8466	1.03172	ISG20
203118_at	4.14e-07	8.56e-09	6.22743	9.82326	0.870689	PCSK7
204080_at	4.14e-07	8.57e-09	6.22696	9.82115	0.442805	TOE1
208712_at	4.16e-07	8.62e-09	-6.2259	9.81628	-1.0452	CCND1
212049_at	4.17e-07	8.66e-09	6.22481	9.81131	0.53599	WIPF2
210164_at	4.18e-07	8.7e-09	-6.22388	9.80709	-1.49142	GZMB
211980_at	4.2e-07	8.78e-09	-6.22207	9.79884	-1.25186	COL4A1
208851_s_at	4.3e-07	8.99e-09	-6.21695	9.77547	-0.967425	THY1
210107_at	4.33e-07	9.08e-09	6.21491	9.76616	2.57195	CLCA1
204619_s_at	4.42e-07	9.28e-09	-6.21022	9.7448	-1.21886	VCAN
205422_s_at	4.53e-07	9.54e-09	-6.20439	9.71824	-0.998553	ITGBL1
206637_at	4.54e-07	9.58e-09	6.20361	9.71469	1.40838	P2RY14
218114_at	4.6e-07	9.72e-09	6.20041	9.70013	0.358661	GGA1
204268_at	4.71e-07	9.98e-09	-6.19496	9.67534	-1.24572	S100A2
203385_at	4.74e-07	1.01e-08	6.1933	9.66776	0.966111	BCO2
204285_s_at	4.77e-07	1.01e-08	-6.19135	9.65893	-1.1961	PMAIP1
201420_s_at	4.77e-07	1.02e-08	-6.19088	9.65677	-0.697417	WDR77
210739_x_at	4.81e-07	1.03e-08	6.1887	9.64684	1.05166	SLC4A4
212014_x_at	4.87e-07	1.04e-08	-6.1854	9.63184	-1.02955	CD44
218189_s_at	4.91e-07	1.05e-08	6.18338	9.62266	0.990054	NANS
205431_s_at	5.15e-07	1.11e-08	6.17297	9.57536	0.554957	BMP5
218208_at	5.16e-07	1.11e-08	6.17171	9.56963	0.692308	PQLC1
220073_s_at	5.16e-07	1.12e-08	6.17117	9.56716	0.835714	PLEKHG6
219303_at	5.16e-07	1.12e-08	-6.17069	9.565	-0.603227	RNF219
217106_x_at	5.16e-07	1.12e-08	-6.17066	9.56487	-0.530476	DIMT1
218593_at	5.16e-07	1.12e-08	-6.16987	9.56127	-0.570531	RBM28
40225_at	5.16e-07	1.12e-08	6.16985	9.56116	0.673301	GAK
214404_x_at	5.2e-07	1.13e-08	6.1676	9.55098	0.905166	SPDEF
222362_at	5.21e-07	1.14e-08	6.16695	9.54803	0.645259	AGFG2
202079_s_at	5.22e-07	1.14e-08	6.16609	9.54411	0.510038	TRAK1
203633_at	5.26e-07	1.15e-08	6.16405	9.53486	0.86538	CPT1A
209433_s_at	5.35e-07	1.18e-08	-6.15998	9.51637	-0.915054	PPAT
222294_s_at	5.37e-07	1.18e-08	6.15887	9.51133	1.06234	RAB27A
206796_at	5.42e-07	1.2e-08	-6.15622	9.49931	-0.376803	WISP1
208063_s_at	5.43e-07	1.2e-08	6.15553	9.49618	1.02176	CAPN9
201578_at	5.54e-07	1.23e-08	-6.15087	9.47503	-0.840337	PODXL
215378_at	5.56e-07	1.24e-08	6.14949	9.4688	0.500417	ANKHD1
203972_s_at	5.56e-07	1.24e-08	-6.14926	9.46774	-0.868938	PEX3
204137_at	5.75e-07	1.28e-08	-6.14146	9.43239	-0.731246	GPR137B
212046_x_at	5.77e-07	1.29e-08	6.14033	9.42728	0.530121	MAPK3
219076_s_at	5.78e-07	1.29e-08	6.13967	9.42426	0.96011	PXMP2
217998_at	5.79e-07	1.3e-08	-6.13899	9.4212	-0.700952	LOC652993
202998_s_at	5.82e-07	1.31e-08	-6.13727	9.41342	-1.12631	LOXL2
218182_s_at	5.84e-07	1.32e-08	-6.13628	9.40893	-0.953921	CLDN1
202170_s_at	5.85e-07	1.32e-08	-6.1353	9.40448	-0.579887	AASDHPPT
202742_s_at	5.98e-07	1.35e-08	6.13009	9.38089	1.14441	PRKACB

## Sheet: GSE20916
ID	adj.P.Val	P.Value	t	B	logFC	Gene.symbol
227475_at	4.7e-42	2.16e-46	27.683	94.6026	7.11436	FOXQ1
205861_at	2.96e-35	3.04e-39	-22.5488	78.658	-3.70723	SPIB
207504_at	2.96e-35	4.09e-39	-22.4637	78.3705	-4.72805	CA7
227140_at	2.15e-33	3.95e-37	21.1723	73.9054	5.84175	INHBA
41037_at	7.45e-32	1.75e-35	20.1407	70.1967	3.05938	TEAD4
211494_s_at	7.45e-32	2.34e-35	-20.0621	69.9091	-5.20578	SLC4A4
204259_at	7.45e-32	2.4e-35	20.0554	69.8843	5.91248	MMP7
212942_s_at	5.22e-31	1.92e-34	19.5045	67.8448	5.14193	CEMIP
204697_s_at	8.56e-30	3.55e-33	-18.7478	64.9814	-4.65511	CHGA
206422_at	1.2e-29	5.53e-33	-18.6342	64.5454	-7.8357	GCG
219909_at	1.9e-29	9.61e-33	-18.4933	64.0021	-4.23976	MMP28
240389_at	2.19e-29	1.21e-32	-18.4341	63.7733	-5.06225	TRPM6
224412_s_at	7.71e-29	4.61e-32	-18.0965	62.4586	-6.10975	TRPM6
209309_at	1.53e-28	9.88e-32	17.9059	61.7096	3.93727	AZGP1
222757_s_at	1.63e-28	1.13e-31	17.8734	61.5815	3.23766	ZAK
1554522_at	3.08e-28	2.28e-31	-17.698	60.8876	-2.91489	CNNM2
214601_at	3.08e-28	2.41e-31	-17.6836	60.8307	-4.48132	TPH1
210511_s_at	4.1e-28	3.4e-31	17.5985	60.4924	4.45331	INHBA
220724_at	6.78e-28	5.93e-31	-17.4611	59.9441	-5.2786	CWH43
1558324_a_at	1.03e-27	9.52e-31	-17.345	59.479	-4.00256	TMEM72
206100_at	1.38e-27	1.33e-30	-17.2623	59.1466	-4.23132	CPM
241765_at	1.43e-27	1.45e-30	-17.2423	59.0658	-3.0568	CPM
226333_at	3.4e-27	3.6e-30	-17.0201	58.1679	-2.9093	IL6R
210445_at	7.3e-27	8.28e-30	16.8182	57.3464	4.37422	FABP6
203256_at	7.3e-27	8.4e-30	16.8148	57.3325	4.59739	CDH3
219479_at	7.76e-27	9.29e-30	16.7906	57.2335	2.63877	KDELC1
218872_at	8.58e-27	1.07e-29	16.7573	57.0974	4.25246	TESC
205828_at	9.76e-27	1.26e-29	16.7173	56.9336	6.08091	MMP3
202730_s_at	2.87e-26	3.84e-29	-16.45	55.834	-2.62693	MIR4680
233527_at	3.95e-26	5.46e-29	-16.3659	55.4863	-3.35206	LOC101929340
203908_at	4.99e-26	7.12e-29	-16.3028	55.2245	-7.49185	SLC4A4
208399_s_at	5.99e-26	8.83e-29	-16.2516	55.0117	-4.49964	EDN3
239273_s_at	7.85e-26	1.2e-28	-16.179	54.7095	-3.86352	MMP28
1552296_at	7.85e-26	1.23e-28	-16.1723	54.6818	-4.6878	BEST4
228195_at	7.85e-26	1.27e-28	-16.1664	54.6571	-5.65708	C2orf88
204475_at	1.26e-25	2.09e-28	16.0483	54.1637	6.23574	MMP1
205950_s_at	1.36e-25	2.32e-28	-16.0228	54.0573	-8.20391	CA1
217996_at	2.1e-25	3.67e-28	15.9151	53.6053	3.17816	PHLDA1
220658_s_at	3.07e-25	5.51e-28	15.8199	53.2047	2.51966	ARNTL2
222937_s_at	5.25e-25	9.67e-28	-15.6885	52.65	-2.37114	MMP28
220723_s_at	7.26e-25	1.37e-27	-15.607	52.3048	-5.63477	CWH43
205464_at	7.48e-25	1.45e-27	-15.5945	52.2515	-4.39999	SCNN1B
235706_at	8.34e-25	1.65e-27	-15.5636	52.1206	-3.9475	CPM
202242_at	8.44e-25	1.71e-27	-15.5555	52.0862	-4.64787	TSPAN7
1552502_s_at	8.44e-25	1.75e-27	-15.5503	52.0638	-3.62503	RHBDL2
215672_s_at	1.76e-24	3.73e-27	-15.3746	51.3153	-3.42219	AHCYL2
214598_at	1.88e-24	4.08e-27	-15.3539	51.2267	-8.13079	CLDN8
205499_at	1.88e-24	4.15e-27	15.3503	51.2113	4.36075	SRPX2
231120_x_at	2.28e-24	5.14e-27	-15.3008	50.9999	-4.74422	PKIB
204389_at	2.36e-24	5.44e-27	-15.2876	50.9433	-2.50765	MAOA
220335_x_at	2.56e-24	6.02e-27	-15.2643	50.8435	-3.4354	CES3
232428_at	2.79e-24	6.68e-27	-15.2404	50.7407	-4.19656	MOGAT2
213921_at	3.03e-24	7.39e-27	-15.2172	50.6413	-4.95706	SST
203878_s_at	3.38e-24	8.4e-27	15.1876	50.5142	3.27975	MMP11
207432_at	4.9e-24	1.24e-26	-15.098	50.1288	-5.15338	BEST2
207761_s_at	7.32e-24	1.89e-26	-15.002	49.7145	-3.3998	METTL7A
209357_at	7.55e-24	1.98e-26	-14.9906	49.6652	-1.57775	CITED2
218638_s_at	1.58e-23	4.21e-26	14.8189	48.9215	3.55825	LOC100130872
227048_at	2.18e-23	5.97e-26	-14.7393	48.5754	-4.91223	LAMA1
228232_s_at	2.18e-23	6.02e-26	-14.7375	48.5673	-4.30357	VSIG2
209735_at	2.34e-23	6.58e-26	-14.7174	48.4798	-4.91466	ABCG2
204268_at	2.6e-23	7.43e-26	14.6898	48.3598	3.93097	S100A2
205757_at	2.6e-23	7.54e-26	-14.6865	48.3451	-3.25494	ENTPD5
239272_at	2.62e-23	7.72e-26	-14.6812	48.3219	-4.33344	MMP28
221004_s_at	3.26e-23	9.77e-26	-14.6278	48.0891	-2.56841	ITM2C
208343_s_at	4.96e-23	1.51e-25	-14.5296	47.6596	-3.4519	NR5A2
223551_at	5.6e-23	1.73e-25	-14.4989	47.5248	-4.92711	PKIB
208450_at	6.88e-23	2.16e-25	-14.449	47.3062	-5.68664	LGALS2
211372_s_at	7.76e-23	2.47e-25	-14.4188	47.1737	-3.75739	IL1R2
205697_at	7.76e-23	2.5e-25	-14.4154	47.1586	-2.37076	SCGN
206209_s_at	1e-22	3.27e-25	-14.355	46.8928	-6.85151	CA4
205097_at	1.04e-22	3.46e-25	-14.3428	46.8392	-4.16576	SLC26A2
206502_s_at	1.37e-22	4.6e-25	-14.2788	46.5572	-3.31412	INSM1
204490_s_at	1.4e-22	4.78e-25	14.27	46.5183	1.85946	CD44
229369_at	1.4e-22	4.83e-25	-14.2678	46.5087	-5.04318	VSIG2
230788_at	1.6e-22	5.59e-25	-14.2352	46.3647	-5.23806	GCNT2
228601_at	1.7e-22	6.02e-25	-14.2186	46.2912	-3.93627	HAGLR
205983_at	2.07e-22	7.42e-25	14.1717	46.084	4.53763	DPEP1
224963_at	2.14e-22	7.79e-25	-14.1609	46.0359	-4.42671	SLC26A2
226519_s_at	2.23e-22	8.22e-25	-14.1487	45.982	-1.88125	PHYKPL
209875_s_at	2.52e-22	9.42e-25	14.1184	45.848	5.82842	SPP1
210739_x_at	2.68e-22	1.02e-24	-14.1011	45.7713	-4.12071	SLC4A4
228993_s_at	2.68e-22	1.03e-24	-14.0994	45.7635	-2.47441	BBIP1
205019_s_at	2.8e-22	1.08e-24	-14.0875	45.7107	-2.7562	VIPR1
53991_at	4.06e-22	1.59e-24	-14.0018	45.3306	-2.63731	DENND2A
217546_at	4.16e-22	1.65e-24	-13.9937	45.2943	-5.6359	MT1M
218368_s_at	4.32e-22	1.73e-24	13.9827	45.2456	2.58031	TNFRSF12A
201601_x_at	5.3e-22	2.15e-24	13.9347	45.0316	2.37096	IFITM2
204130_at	8.9e-22	3.65e-24	-13.8173	44.5081	-3.63303	HSD11B2
218124_at	9.05e-22	3.76e-24	-13.8108	44.4789	-1.94643	RETSAT
212594_at	9.05e-22	3.79e-24	-13.8087	44.4697	-2.76147	MIR4680
221898_at	1.16e-21	4.9e-24	13.7519	44.2157	3.47514	PDPN
202366_at	1.2e-21	5.14e-24	-13.7413	44.1683	-2.01762	ACADS
206574_s_at	1.22e-21	5.3e-24	13.7348	44.1389	3.35313	PTP4A3
222752_s_at	1.32e-21	5.79e-24	13.715	44.0506	2.32854	TMEM206
223754_at	1.46e-21	6.44e-24	-13.6916	43.9455	-4.37354	C2orf88
232739_at	2e-21	8.93e-24	-13.6195	43.6221	-2.569	SPIB
210106_at	2e-21	9.03e-24	-13.6172	43.6116	-2.58043	BLOC1S1-RDH5
211122_s_at	2.55e-21	1.16e-23	13.5617	43.3621	4.5538	CXCL11
204818_at	2.67e-21	1.23e-23	-13.549	43.3052	-4.73991	HSD17B2
220435_at	2.74e-21	1.28e-23	-13.5411	43.2696	-3.86661	SLC30A10
214765_s_at	2.82e-21	1.33e-23	-13.5325	43.2309	-1.86625	NAAA
1554576_a_at	3.24e-21	1.54e-23	13.5003	43.0859	2.90772	ETV4
213017_at	3.89e-21	1.87e-23	-13.4576	42.8932	-1.86158	ABHD3
220041_at	4.21e-21	2.04e-23	-13.4384	42.8065	-3.36668	PIGZ
211776_s_at	4.25e-21	2.08e-23	-13.4341	42.7871	-2.62583	EPB41L3
206149_at	4.4e-21	2.17e-23	-13.4244	42.7436	-4.98206	CHP2
231698_at	4.47e-21	2.23e-23	-13.4189	42.7186	-3.56376	LOC647115
221091_at	4.73e-21	2.37e-23	-13.4049	42.6553	-6.98796	INSL5
225059_at	4.86e-21	2.46e-23	13.3969	42.6191	1.59865	AGTRAP
226227_x_at	5.24e-21	2.68e-23	13.3784	42.5357	1.60032	ZFAS1
229893_at	5.39e-21	2.78e-23	-13.3702	42.4988	-3.58615	FRMD3
1557905_s_at	5.45e-21	2.83e-23	13.3659	42.479	2.0045	CD44
235019_at	6.38e-21	3.35e-23	-13.3294	42.3141	-3.77105	CPM
228706_s_at	6.59e-21	3.49e-23	-13.3202	42.2727	-2.78938	CLDN23
219669_at	6.83e-21	3.65e-23	-13.3106	42.2292	-5.81559	CD177
218756_s_at	7.15e-21	3.87e-23	-13.2975	42.1697	-2.84381	DHRS11
239805_at	7.15e-21	3.89e-23	-13.2968	42.1666	-4.56019	SLC13A2
207051_at	7.19e-21	3.94e-23	-13.2939	42.1532	-3.77609	SLC17A4
227782_at	1.09e-20	6.01e-23	-13.2016	41.7348	-3.88652	ZBTB7C
212014_x_at	1.17e-20	6.54e-23	13.1832	41.6515	2.02707	CD44
206710_s_at	1.22e-20	6.88e-23	-13.1721	41.6009	-3.6669	EPB41L3
215321_at	1.23e-20	6.99e-23	-13.1687	41.5854	-3.06956	RUNDC3B
206664_at	1.47e-20	8.38e-23	-13.1293	41.4064	-6.00984	SI
217185_s_at	1.62e-20	9.34e-23	13.1056	41.2987	1.66319	ZNF259P1
222549_at	1.7e-20	9.85e-23	13.0941	41.246	4.72001	CLDN1
209835_x_at	1.74e-20	1.02e-22	13.0864	41.2111	1.93676	CD44
1555963_x_at	1.78e-20	1.05e-22	-13.0803	41.1835	-3.87697	B3GNT7
225757_s_at	1.95e-20	1.16e-22	-13.0592	41.087	-2.18265	CLMN
206208_at	2e-20	1.2e-22	-13.0514	41.0516	-5.70504	CA4
212203_x_at	2.78e-20	1.69e-22	12.9767	40.7109	1.73461	IFITM3
1559977_a_at	2.78e-20	1.69e-22	-12.9765	40.7101	-4.13173	SLC25A34
229831_at	2.8e-20	1.72e-22	-12.9735	40.6963	-4.31913	CNTN3
205979_at	2.84e-20	1.76e-22	-12.9677	40.6701	-4.53041	SCGB2A1
205530_at	2.84e-20	1.76e-22	-12.9674	40.6684	-2.22417	ETFDH
204272_at	3.03e-20	1.9e-22	-12.9518	40.5973	-1.46828	LGALS4
203946_s_at	3.05e-20	1.93e-22	12.9485	40.5821	2.30488	ARG2
201577_at	3.08e-20	1.95e-22	12.9452	40.5673	1.9601	NME1
203685_at	3.09e-20	1.97e-22	-12.943	40.5572	-3.0485	BCL2
203417_at	3.12e-20	2.01e-22	12.939	40.5387	3.98833	MFAP2
217744_s_at	3.13e-20	2.03e-22	12.937	40.5296	1.5233	PERP
205648_at	3.27e-20	2.14e-22	12.926	40.4795	2.87911	WNT2
201340_s_at	3.49e-20	2.3e-22	12.9104	40.4081	2.04802	ENC1
230269_at	3.49e-20	2.32e-22	-12.9085	40.3995	-5.19873	B3GALT5
205945_at	3.51e-20	2.34e-22	-12.9061	40.3883	-2.48054	IL6R
206784_at	3.54e-20	2.38e-22	-12.9026	40.3724	-6.57853	AQP8
213993_at	4.32e-20	2.92e-22	-12.8581	40.1688	-4.32237	SPON1
229070_at	4.6e-20	3.14e-22	-12.8428	40.0987	-5.01228	ADTRP
243634_at	4.97e-20	3.41e-22	-12.8247	40.0157	-2.30005	SMIM14
201315_x_at	5.12e-20	3.54e-22	12.8169	39.9801	2.02292	IFITM2
238143_at	5.37e-20	3.73e-22	-12.8053	39.9271	-4.79544	LYPD8
230645_at	5.74e-20	4.02e-22	-12.7894	39.8542	-3.71121	FRMD3
218145_at	6.38e-20	4.5e-22	12.765	39.7422	4.04065	TRIB3
1552365_at	6.77e-20	4.8e-22	-12.7508	39.677	-4.54582	SCIN
213905_x_at	7.5e-20	5.35e-22	12.7275	39.5702	4.00728	BGN
214022_s_at	7.78e-20	5.59e-22	12.718	39.5264	1.88595	IFITM1
203083_at	8e-20	5.78e-22	12.7108	39.4935	5.13651	THBS2
1555962_at	8.16e-20	5.94e-22	-12.7051	39.4671	-3.86457	B3GNT7
218963_s_at	8.51e-20	6.23e-22	12.6947	39.4193	4.87354	KRT23
204532_x_at	8.52e-20	6.28e-22	-12.6931	39.4119	-3.57027	UGT1A1
220834_at	8.76e-20	6.49e-22	-12.6858	39.3783	-6.99392	MS4A12
235849_at	8.76e-20	6.54e-22	-12.6844	39.3718	-3.81504	SCARA5
224391_s_at	9.51e-20	7.15e-22	-12.6651	39.2832	-2.48401	SIAE
209515_s_at	9.51e-20	7.18e-22	-12.6642	39.279	-2.2639	RAB27A
206094_x_at	9.57e-20	7.28e-22	-12.6612	39.2652	-3.6742	UGT1A3
224959_at	9.57e-20	7.31e-22	-12.6602	39.2607	-3.89204	SLC26A2
213629_x_at	1.09e-19	8.38e-22	-12.6309	39.1262	-4.13133	MT1F
203986_at	1.15e-19	8.89e-22	-12.6183	39.0679	-2.15762	FAM47E-STBD1
212859_x_at	1.26e-19	9.8e-22	-12.5973	38.9713	-3.78719	MT1E
213869_x_at	1.38e-19	1.08e-21	12.5765	38.8754	3.32033	THY1
219911_s_at	1.4e-19	1.1e-21	12.5725	38.857	4.0335	SLCO4A1
224990_at	1.49e-19	1.18e-21	-12.5577	38.7887	-2.047	SMIM14
233651_s_at	1.49e-19	1.19e-21	-12.5553	38.7779	-1.73122	MPND
226064_s_at	1.51e-19	1.21e-21	12.5515	38.7601	2.46271	DGAT2
230360_at	1.51e-19	1.21e-21	-12.5511	38.7583	-5.21881	GLDN
235201_at	1.52e-19	1.23e-21	-12.5477	38.7427	-3.75362	FOXP2
229839_at	1.69e-19	1.38e-21	-12.524	38.6335	-4.08382	SCARA5
205890_s_at	1.69e-19	1.39e-21	12.5223	38.6258	4.74341	UBD
207003_at	1.69e-19	1.39e-21	-12.5216	38.6226	-5.61736	GUCA2A
240106_at	1.72e-19	1.43e-21	-12.5161	38.5971	-1.85468	GNPTAB
211456_x_at	1.8e-19	1.5e-21	-12.5054	38.5475	-3.1309	MT1HL1
204034_at	1.94e-19	1.63e-21	-12.4881	38.4677	-2.03458	ETHE1
235391_at	1.97e-19	1.66e-21	12.4844	38.4506	2.73211	FAM92A1
212354_at	1.97e-19	1.67e-21	12.4825	38.4418	3.72477	SULF1
225664_at	2.02e-19	1.72e-21	12.4768	38.4154	4.17101	COL12A1
204252_at	2.13e-19	1.83e-21	12.4635	38.3542	1.40228	CDK2
208581_x_at	2.17e-19	1.87e-21	-12.4585	38.3311	-3.33597	MT1X
203914_x_at	2.32e-19	2.01e-21	-12.4428	38.2586	-3.40085	HPGD
201261_x_at	2.35e-19	2.05e-21	12.439	38.2408	3.39992	BGN
201506_at	2.39e-19	2.09e-21	12.4348	38.2215	3.06937	TGFBI
218156_s_at	2.43e-19	2.14e-21	12.43	38.1993	1.62427	TSR1
206262_at	2.49e-19	2.2e-21	-12.4233	38.1684	-5.69406	ADH1C
217165_x_at	2.51e-19	2.23e-21	-12.4206	38.1561	-3.85278	MT1F
223234_at	2.56e-19	2.28e-21	12.4156	38.133	1.92346	MAD2L2
236225_at	2.9e-19	2.6e-21	-12.3875	38.0029	-3.40818	GGT6
211916_s_at	3.05e-19	2.75e-21	-12.3756	37.9476	-2.84241	MYO1A
236313_at	3.22e-19	2.92e-21	-12.3629	37.889	-4.66965	CDKN2B
204508_s_at	3.4e-19	3.1e-21	-12.3499	37.829	-2.79809	CA12
220026_at	3.44e-19	3.16e-21	-12.3464	37.8123	-6.5167	CLCA4
213624_at	3.73e-19	3.44e-21	-12.328	37.7274	-2.82254	SMPDL3A
217014_s_at	3.97e-19	3.68e-21	12.3139	37.6618	2.27827	AZGP1P1
228053_s_at	4.05e-19	3.77e-21	12.3086	37.6373	1.21311	TOMM5
217999_s_at	4.4e-19	4.11e-21	12.29	37.551	2.58006	PHLDA1
212185_x_at	5.25e-19	4.93e-21	-12.2511	37.3706	-2.93045	MT2A
215125_s_at	6.3e-19	5.94e-21	-12.2112	37.1857	-3.86071	UGT1A3
209436_at	6.41e-19	6.08e-21	-12.2065	37.1635	-4.01164	SPON1
202742_s_at	6.53e-19	6.22e-21	-12.2014	37.1401	-2.98081	PRKACB
204128_s_at	6.66e-19	6.38e-21	12.1961	37.1152	3.02517	RFC3
212681_at	7.42e-19	7.14e-21	-12.1722	37.0045	-3.53991	EPB41L3
226950_at	7.44e-19	7.2e-21	-12.1704	36.9957	-2.24839	ACVRL1
206453_s_at	8.08e-19	7.85e-21	-12.152	36.9105	-1.74775	NDRG2
207126_x_at	8.13e-19	7.95e-21	-12.1492	36.8975	-3.66268	UGT1A1
206461_x_at	8.13e-19	7.99e-21	-12.1481	36.8922	-3.73583	MT1H
223079_s_at	8.13e-19	8.01e-21	12.1476	36.8899	1.586	GLS
1566472_s_at	8.86e-19	8.77e-21	-12.1282	36.7999	-2.2158	LOC100996506
204745_x_at	9.73e-19	9.68e-21	-12.1073	36.7026	-3.89921	MT1G
212521_s_at	1.07e-18	1.08e-20	-12.0843	36.5954	-1.725	PDE8A
202834_at	1.09e-18	1.09e-20	12.0811	36.5807	2.8908	AGT
234660_s_at	1.09e-18	1.1e-20	12.0797	36.5738	1.39526	DIS3
226002_at	1.15e-18	1.17e-20	-12.0677	36.5179	-1.37745	GAB1
224207_x_at	1.15e-18	1.18e-20	-12.0659	36.5098	-2.40152	MMP28
202350_s_at	1.27e-18	1.3e-20	-12.0442	36.4087	-3.56095	LOC100506558
207457_s_at	1.33e-18	1.37e-20	12.0339	36.3604	4.34052	LY6G6F
209791_at	1.34e-18	1.38e-20	-12.0312	36.3482	-3.68264	PADI2
242601_at	1.43e-18	1.49e-20	-12.0156	36.2753	-5.91951	HEPACAM2
202859_x_at	1.56e-18	1.63e-20	11.996	36.1838	4.99838	CXCL8
218602_s_at	1.62e-18	1.7e-20	11.987	36.1419	1.42527	HAUS6
242372_s_at	1.75e-18	1.85e-20	-11.9701	36.0633	-2.95466	MFSD4A
214433_s_at	1.92e-18	2.04e-20	-11.9492	35.9655	-2.79296	SELENBP1
213309_at	2.29e-18	2.44e-20	-11.9111	35.7876	-3.19657	PLCL2
215894_at	2.44e-18	2.6e-20	-11.8971	35.7223	-4.3586	PTGDR
224915_x_at	2.51e-18	2.69e-20	11.89	35.6891	1.51926	ZFAS1
205975_s_at	2.68e-18	2.89e-20	-11.8752	35.6196	-4.18005	HOXD1
227230_s_at	2.72e-18	2.94e-20	-11.8712	35.6009	-3.81429	KIAA1211
225699_at	2.86e-18	3.12e-20	11.859	35.544	1.98922	LOC101928927
225681_at	2.86e-18	3.12e-20	11.8588	35.543	5.34808	CTHRC1
229254_at	3.01e-18	3.3e-20	-11.8467	35.4865	-4.34034	MFSD4A
220812_s_at	3.01e-18	3.31e-20	-11.8463	35.4844	-2.83775	HHLA2
224921_at	3.31e-18	3.65e-20	-11.8254	35.387	-1.23542	SCAMP2
209437_s_at	3.43e-18	3.8e-20	-11.8169	35.3471	-2.23956	SPON1
220023_at	3.59e-18	4e-20	-11.8063	35.2975	-2.43618	APOBR
206404_at	3.61e-18	4.04e-20	-11.8039	35.2862	-3.41632	FGF9
202364_at	3.87e-18	4.35e-20	-11.7884	35.2137	-1.88482	MXI1
210163_at	4.04e-18	4.55e-20	11.7788	35.1688	3.70859	CXCL11
218546_at	4.1e-18	4.64e-20	-11.7749	35.1502	-2.6212	C1orf115
1558290_a_at	4.68e-18	5.33e-20	11.7457	35.0136	1.62145	MIR1204
200868_s_at	4.69e-18	5.36e-20	11.7444	35.0075	1.52869	RNF114
222571_at	4.83e-18	5.53e-20	-11.7376	34.9754	-3.14353	ST6GALNAC6
564_at	4.88e-18	5.62e-20	-11.7342	34.9597	-1.81866	GNA11
205789_at	5.27e-18	6.1e-20	-11.7172	34.8797	-2.261	CD1D
1566764_at	5.67e-18	6.58e-20	11.701	34.8038	2.22934	MACC1
204702_s_at	6.05e-18	7.05e-20	11.6864	34.7355	3.06981	NFE2L3
208744_x_at	6.19e-18	7.24e-20	11.6807	34.7088	2.24507	HSPH1
217207_s_at	6.38e-18	7.49e-20	-11.6736	34.6754	-3.21181	BTNL3
205112_at	6.92e-18	8.15e-20	-11.6557	34.5915	-3.2467	PLCE1
200884_at	6.97e-18	8.24e-20	-11.6534	34.5807	-2.68153	CKB
209080_x_at	7.04e-18	8.37e-20	11.6503	34.566	1.33186	GLRX3
211385_x_at	7.21e-18	8.6e-20	-11.6446	34.5393	-2.36058	SULT1A2
209695_at	7.25e-18	8.68e-20	11.6426	34.5298	3.30234	PTP4A3
209373_at	7.35e-18	8.83e-20	-11.6388	34.5121	-2.74202	MALL
217871_s_at	7.55e-18	9.12e-20	11.6321	34.4804	1.66941	MIF
210377_at	7.75e-18	9.42e-20	-11.6253	34.4485	-2.72703	ACSM3
217678_at	8.14e-18	9.96e-20	11.6136	34.3938	2.33818	SLC7A11
206561_s_at	8.14e-18	9.97e-20	-11.6133	34.3921	-4.15282	AKR1B10
209301_at	8.25e-18	1.01e-19	-11.6097	34.3754	-5.67169	CA2
206336_at	9.35e-18	1.15e-19	11.5826	34.2477	3.06049	CXCL6
213346_at	9.43e-18	1.17e-19	11.5799	34.2353	1.7332	TEX30
204751_x_at	1.15e-17	1.43e-19	-11.5372	34.0343	-2.30322	DSC2
224721_at	1.21e-17	1.5e-19	11.5267	33.9851	0.994284	WDR75
1552797_s_at	1.32e-17	1.66e-19	-11.5063	33.889	-4.36042	PROM2
204263_s_at	1.4e-17	1.75e-19	-11.4942	33.8323	-1.86227	CPT2
226245_at	1.41e-17	1.77e-19	-11.4921	33.8221	-2.22229	KCTD1
206726_at	1.45e-17	1.84e-19	-11.4845	33.7863	-2.50378	HPGDS
202741_at	1.47e-17	1.86e-19	-11.4816	33.7727	-2.89999	PRKACB
224913_s_at	1.5e-17	1.92e-19	11.4755	33.7441	1.39345	TIMM50
211548_s_at	1.58e-17	2.02e-19	-11.4647	33.6932	-3.19541	HPGD
222362_at	1.61e-17	2.06e-19	-11.4602	33.6721	-1.56166	AGFG2
220266_s_at	1.61e-17	2.08e-19	-11.4586	33.6647	-3.25871	KLF4
209668_x_at	1.69e-17	2.18e-19	-11.4486	33.6172	-2.64655	CES2
219267_at	1.69e-17	2.2e-19	-11.4468	33.6088	-1.97892	GLTP
228754_at	1.69e-17	2.2e-19	11.4465	33.6076	3.22304	SLC6A6
1552619_a_at	1.69e-17	2.21e-19	11.4454	33.6023	2.45958	ANLN
207037_at	1.77e-17	2.32e-19	-11.4351	33.5537	-3.28996	TNFRSF11A
207222_at	1.84e-17	2.43e-19	-11.4261	33.5113	-3.14021	LOC100652777
229802_at	2.05e-17	2.7e-19	11.4034	33.4043	3.20162	WISP1
205185_at	2.05e-17	2.72e-19	-11.4018	33.3967	-4.43549	SPINK5
1556078_at	2.07e-17	2.76e-19	-11.3993	33.3849	-2.53774	LOC143286
221586_s_at	2.1e-17	2.81e-19	11.3953	33.3662	1.46457	E2F5
227959_at	2.11e-17	2.83e-19	-11.3941	33.3603	-2.53318	ANKRD9
216336_x_at	2.31e-17	3.1e-19	-11.3746	33.2686	-2.83633	MT1E
203615_x_at	2.35e-17	3.18e-19	-11.3695	33.2444	-2.61664	SULT1A1
228365_at	2.49e-17	3.37e-19	-11.3571	33.1858	-3.10775	CPNE8
212593_s_at	2.52e-17	3.42e-19	-11.3537	33.1699	-2.64157	MIR4680
225510_at	2.98e-17	4.06e-19	-11.318	33.0016	-1.35031	OAF
204326_x_at	3.22e-17	4.4e-19	-11.3012	32.9218	-3.12798	MT1X
219014_at	3.22e-17	4.42e-19	-11.2999	32.9161	-3.38852	PLAC8
223942_x_at	3.22e-17	4.43e-19	-11.2997	32.9151	-3.60787	CHST5
208300_at	3.27e-17	4.52e-19	-11.2953	32.8941	-2.39669	PTPRH
37892_at	3.33e-17	4.61e-19	11.2911	32.8745	4.21501	COL11A1
219493_at	3.64e-17	5.06e-19	11.2718	32.783	2.1178	SHCBP1
218298_s_at	3.7e-17	5.16e-19	-11.2676	32.7635	-2.06289	C14orf159
205259_at	3.83e-17	5.36e-19	-11.2596	32.7255	-3.54612	NR3C2
206199_at	4.39e-17	6.16e-19	-11.2304	32.5877	-4.18642	CEACAM7
202838_at	4.6e-17	6.48e-19	-11.2199	32.5378	-2.28427	FUCA1
226311_at	5.96e-17	8.43e-19	11.1648	32.2775	3.33331	ADAMTS2
209368_at	6e-17	8.51e-19	-11.163	32.2687	-2.71177	EPHX2
215299_x_at	6.22e-17	8.85e-19	-11.1547	32.2293	-2.36379	SULT1A1
1554094_at	6.66e-17	9.51e-19	-11.1397	32.1583	-2.22793	ENTPD5
236351_at	6.67e-17	9.55e-19	-11.1389	32.1544	-4.10224	DPP10-AS1
202311_s_at	6.87e-17	9.87e-19	11.1318	32.121	3.60916	COL1A1
209395_at	7.81e-17	1.13e-18	11.1045	31.9916	3.68455	CHI3L1
205233_s_at	7.89e-17	1.14e-18	-11.1016	31.9779	-1.60033	PAFAH2
229276_at	8.02e-17	1.16e-18	-11.0976	31.959	-2.37594	IGSF9
225622_at	8.19e-17	1.19e-18	-11.0924	31.9342	-2.50579	PAG1
202025_x_at	8.33e-17	1.22e-18	-11.0882	31.9143	-1.58228	ACAA1
202998_s_at	8.82e-17	1.29e-18	11.0757	31.8553	3.24476	LOXL2
213036_x_at	8.93e-17	1.31e-18	-11.0723	31.8393	-2.42685	ATP2A3
227366_at	9e-17	1.33e-18	-11.0701	31.8286	-1.38459	RILP
233565_s_at	9.07e-17	1.34e-18	-11.0678	31.8179	-2.49306	FKBP1A-SDCBP2
214142_at	9.42e-17	1.4e-18	-11.0593	31.7777	-6.58005	ZG16
203650_at	9.83e-17	1.46e-18	11.0496	31.7318	2.0324	PROCR
1554384_at	1.04e-16	1.55e-18	-11.038	31.6765	-1.63703	PADI2
201478_s_at	1.05e-16	1.58e-18	11.0337	31.6562	1.55705	MIR664B
210691_s_at	1.08e-16	1.63e-18	11.0274	31.6264	1.52771	CACYBP
213224_s_at	1.1e-16	1.66e-18	-11.0236	31.6082	-1.16447	BBIP1
213793_s_at	1.11e-16	1.67e-18	11.0215	31.5984	2.44376	HOMER1
219799_s_at	1.15e-16	1.74e-18	-11.0133	31.5593	-4.14376	DHRS9
219796_s_at	1.18e-16	1.8e-18	-11.0064	31.5268	-2.45588	CDHR5
203173_s_at	1.24e-16	1.89e-18	-10.9962	31.4785	-2.00436	C16orf62
203022_at	1.25e-16	1.92e-18	10.9929	31.4628	1.98111	RNASEH2A
224480_s_at	1.37e-16	2.1e-18	-10.9739	31.3726	-3.11278	GPAT3
221885_at	1.4e-16	2.15e-18	-10.9693	31.3508	-1.6264	DENND2A
209018_s_at	1.43e-16	2.21e-18	-10.9635	31.3231	-1.12672	PINK1
210802_s_at	1.48e-16	2.29e-18	10.9563	31.2889	1.75089	DIMT1
231766_s_at	1.52e-16	2.36e-18	10.9496	31.2571	2.965	COL12A1
217754_at	1.78e-16	2.77e-18	10.9166	31.1004	1.77167	DDX56
235766_x_at	1.79e-16	2.8e-18	-10.9142	31.089	-2.71139	RAB27A
33494_at	1.81e-16	2.84e-18	-10.9112	31.075	-2.25066	ETFDH
203798_s_at	1.85e-16	2.9e-18	10.9068	31.0539	2.79963	VSNL1
218412_s_at	1.89e-16	2.98e-18	10.9012	31.0274	2.11162	GTF2IRD1
201527_at	1.89e-16	2.98e-18	10.901	31.0263	1.13564	LOC101927180
213338_at	1.95e-16	3.08e-18	10.894	30.9934	2.31686	TMEM158
226835_s_at	2.16e-16	3.43e-18	10.8716	30.8868	2.12271	ZFAS1
235591_at	2.19e-16	3.49e-18	-10.8684	30.8714	-3.75386	SSTR1
243278_at	2.26e-16	3.61e-18	-10.861	30.8366	-3.38564	FOXP2
211116_at	2.33e-16	3.74e-18	-10.8537	30.8018	-3.11943	SLC9A2
210641_at	2.38e-16	3.82e-18	-10.8494	30.7811	-2.63421	CAPN9
221164_x_at	2.55e-16	4.11e-18	-10.8341	30.7088	-3.87247	CHST5
203968_s_at	2.64e-16	4.27e-18	10.8261	30.6704	2.16231	CDC6
206097_at	2.74e-16	4.44e-18	-10.8179	30.6314	-2.35804	SLC22A18AS
1554485_s_at	2.76e-16	4.48e-18	-10.8158	30.6218	-2.55692	TMEM37
218507_at	3.07e-16	5.01e-18	10.7929	30.5128	2.49452	HILPDA
227969_at	3.12e-16	5.1e-18	-10.789	30.4942	-2.91792	PCBP1-AS1
204610_s_at	3.42e-16	5.61e-18	10.7693	30.4004	1.67177	CCDC85B
243403_x_at	3.54e-16	5.84e-18	-10.7608	30.3599	-2.50587	CPM
204533_at	3.54e-16	5.84e-18	10.7607	30.3595	3.89312	CXCL10
217774_s_at	3.6e-16	5.95e-18	10.7571	30.3422	1.21067	TRMT112
204173_at	3.65e-16	6.04e-18	10.7537	30.3263	1.60333	MYL6B
225799_at	3.85e-16	6.4e-18	10.7419	30.2699	3.04522	LOC101930489
205125_at	4.04e-16	6.74e-18	-10.7311	30.2184	-2.17476	PLCD1
202145_at	4.34e-16	7.25e-18	10.7158	30.1458	2.68636	LY6E
204719_at	4.37e-16	7.33e-18	-10.7135	30.1351	-4.15314	ABCA8
225106_s_at	4.57e-16	7.68e-18	10.7039	30.089	1.08513	OGFOD1
219342_at	4.86e-16	8.19e-18	-10.6904	30.0249	-2.63585	CASD1
233882_s_at	5.01e-16	8.46e-18	-10.6836	29.9925	-2.76445	SEMA6D
226997_at	5.06e-16	8.57e-18	10.6809	29.9799	2.98928	ADAMTS12
203240_at	5.19e-16	8.82e-18	-10.675	29.9513	-5.51678	FCGBP
205403_at	5.59e-16	9.53e-18	-10.659	29.8754	-3.69887	IL1R2
226492_at	5.66e-16	9.66e-18	-10.656	29.8612	-3.87376	SEMA6D
233514_x_at	5.92e-16	1.01e-17	-10.646	29.8132	-3.55576	TEX11
220607_x_at	7e-16	1.2e-17	10.6106	29.6445	1.62996	NELFCD
218182_s_at	7.06e-16	1.22e-17	10.6084	29.6341	2.31789	CLDN1
205421_at	7.21e-16	1.25e-17	10.6032	29.6096	1.30678	SLC22A3
210609_s_at	7.25e-16	1.26e-17	-10.6017	29.6024	-1.77347	TP53I3
223369_at	7.55e-16	1.31e-17	10.5928	29.5596	1.50553	NTMT1
204463_s_at	7.84e-16	1.36e-17	10.5843	29.5195	2.85703	EDNRA
201427_s_at	8.36e-16	1.46e-17	-10.5703	29.4527	-1.79463	SEPP1
202954_at	8.48e-16	1.48e-17	10.567	29.4366	2.29803	UBE2C
203963_at	8.73e-16	1.53e-17	-10.5603	29.4049	-2.93558	CA12
214974_x_at	8.82e-16	1.55e-17	10.5577	29.3926	4.27847	CXCL5
204285_s_at	8.82e-16	1.56e-17	10.5571	29.3897	2.09136	PMAIP1
218706_s_at	8.91e-16	1.58e-17	-10.5544	29.3769	-1.4158	GRAMD3
204529_s_at	9.38e-16	1.66e-17	-10.5433	29.324	-2.5957	TOX
223666_at	9.77e-16	1.74e-17	10.5342	29.2804	1.45926	SNX5
217875_s_at	9.96e-16	1.77e-17	10.5297	29.2592	1.9118	PMEPA1
227642_at	1.02e-15	1.82e-17	-10.5243	29.233	-2.74861	TFCP2L1
201666_at	1.05e-15	1.88e-17	10.5178	29.2021	3.09745	TIMP1
40562_at	1.08e-15	1.95e-17	-10.5104	29.1669	-1.85399	GNA11
230822_at	1.09e-15	1.97e-17	-10.5081	29.156	-1.98392	TMEM61
205480_s_at	1.09e-15	1.97e-17	-10.5081	29.1558	-2.07614	UGP2
205471_s_at	1.11e-15	2.01e-17	10.5043	29.1376	1.73711	DACH1
233371_at	1.11e-15	2.03e-17	-10.5018	29.1261	-3.14124	ABCC13
225536_at	1.11e-15	2.03e-17	-10.5016	29.125	-1.73745	TMEM54
229215_at	1.12e-15	2.05e-17	10.4998	29.1161	3.5346	ASCL2
222943_at	1.12e-15	2.06e-17	-10.4992	29.1133	-4.45379	GBA3
214164_x_at	1.16e-15	2.13e-17	-10.4919	29.0788	-2.66391	CA12
238846_at	1.17e-15	2.16e-17	-10.4889	29.0643	-4.05678	TNFRSF11A
213456_at	1.21e-15	2.23e-17	-10.482	29.0315	-3.37506	SOSTDC1
226133_s_at	1.21e-15	2.24e-17	-10.481	29.0264	-0.950453	TBC1D10A
217226_s_at	1.26e-15	2.35e-17	10.4718	28.9825	1.65514	SFXN3
223782_s_at	1.32e-15	2.46e-17	-10.4618	28.9349	-2.27707	TINAG
208383_s_at	1.36e-15	2.54e-17	-10.4556	28.9052	-4.10837	PCK1
229579_s_at	1.41e-15	2.64e-17	-10.4474	28.8661	-1.97951	DISP2
235199_at	1.41e-15	2.64e-17	-10.4472	28.8652	-3.48785	RNF125
204255_s_at	1.45e-15	2.73e-17	-10.4403	28.8324	-2.06645	VDR
232488_at	1.45e-15	2.74e-17	-10.4394	28.8278	-1.96953	PHYKPL
229313_at	1.5e-15	2.83e-17	-10.4328	28.7967	-4.06591	ANO5
207122_x_at	1.51e-15	2.86e-17	-10.431	28.788	-2.29415	SULT1A2
241703_at	1.52e-15	2.89e-17	-10.4287	28.7769	-3.72842	RUNDC3B
226237_at	1.53e-15	2.91e-17	10.4272	28.7697	4.11646	COL8A1
209073_s_at	1.63e-15	3.12e-17	-10.4127	28.7007	-0.931961	LOC101930388
212814_at	1.7e-15	3.25e-17	-10.4044	28.6608	-3.3303	AHCYL2
204032_at	1.71e-15	3.28e-17	-10.4025	28.6518	-2.01305	BCAR3
213994_s_at	1.87e-15	3.59e-17	-10.3835	28.5612	-4.20241	SPON1
1553991_s_at	1.93e-15	3.72e-17	-10.376	28.5253	-1.42641	LOC101928274
204559_s_at	1.93e-15	3.73e-17	10.3755	28.5228	1.2397	LSM7
212570_at	2.01e-15	3.89e-17	-10.3667	28.481	-2.25681	ENDOD1
227195_at	2.16e-15	4.2e-17	10.3513	28.407	1.86881	ZNF503
236001_at	2.22e-15	4.33e-17	-10.3448	28.376	-2.05308	LINC00675
234971_x_at	2.26e-15	4.42e-17	-10.3404	28.3551	-1.57261	PLCD3
219512_at	2.53e-15	4.95e-17	10.3169	28.2431	1.62312	DSN1
210174_at	2.62e-15	5.13e-17	-10.3096	28.2077	-4.24548	NR5A2
1555561_a_at	2.75e-15	5.41e-17	10.2986	28.1553	1.74978	UGGT2
223597_at	2.8e-15	5.51e-17	-10.2948	28.1371	-5.30288	ITLN1
236300_at	2.84e-15	5.6e-17	-10.2914	28.1208	-2.92001	PDE3A
201281_at	2.85e-15	5.63e-17	10.2901	28.1149	1.80203	ADRM1
227703_s_at	2.9e-15	5.75e-17	-10.286	28.0954	-2.43626	SYTL4
204378_at	3.09e-15	6.14e-17	-10.2724	28.0303	-2.87451	BCAS1
235349_at	3.1e-15	6.19e-17	-10.2707	28.0221	-2.37028	RMDN2
233587_s_at	3.25e-15	6.49e-17	-10.261	27.9755	-2.27801	SIPA1L2
208063_s_at	3.26e-15	6.53e-17	-10.2597	27.9695	-2.5706	CAPN9
202504_at	3.44e-15	6.91e-17	10.2478	27.9127	2.87324	TRIM29
223509_at	3.44e-15	6.93e-17	10.2473	27.9102	2.95464	CLDN2
201516_at	3.59e-15	7.25e-17	10.238	27.8655	1.70876	SRM
224252_s_at	3.59e-15	7.25e-17	10.2378	27.8648	3.47634	FXYD5
208596_s_at	3.63e-15	7.36e-17	-10.2349	27.8507	-2.9733	UGT1A3
205593_s_at	3.74e-15	7.6e-17	-10.2281	27.8181	-2.81148	PDE9A
230830_at	3.87e-15	7.87e-17	-10.221	27.7844	-3.91244	SLC51B
201853_s_at	3.9e-15	7.96e-17	10.2186	27.7728	2.62634	CDC25B
212344_at	3.9e-15	7.98e-17	10.218	27.7701	3.64981	SULF1
221856_s_at	4.15e-15	8.5e-17	-10.2049	27.7075	-1.70117	FAM63A
213143_at	4.19e-15	8.61e-17	-10.2022	27.6946	-2.64737	C2orf72
219103_at	4.22e-15	8.69e-17	-10.2003	27.6854	-1.33963	ASAP3
227506_at	4.33e-15	8.93e-17	-10.1949	27.6594	-2.84343	SLC16A9
216920_s_at	4.36e-15	9.01e-17	-10.1929	27.6501	-2.5198	TARP
217877_s_at	4.5e-15	9.32e-17	-10.186	27.617	-0.867275	GPBP1L1
207502_at	4.62e-15	9.63e-17	-10.1791	27.584	-3.52456	GUCA2B
203967_at	4.62e-15	9.64e-17	10.179	27.5833	2.57504	CDC6
217926_at	4.63e-15	9.69e-17	10.1779	27.5781	1.09323	C19orf53
226388_at	4.66e-15	9.76e-17	-10.1764	27.5709	-2.53831	TCEA3
1555780_a_at	4.66e-15	9.79e-17	10.1758	27.5681	1.64618	RHEB
217997_at	4.68e-15	9.84e-17	10.1747	27.5629	2.7541	PHLDA1
224410_s_at	4.85e-15	1.02e-16	10.1667	27.5247	1.47247	LMBR1
227735_s_at	5.13e-15	1.09e-16	-10.1545	27.4659	-2.67518	C10orf99
215867_x_at	5.21e-15	1.1e-16	-10.1508	27.4484	-2.63448	CA12
214274_s_at	5.24e-15	1.11e-16	-10.1492	27.4409	-1.61674	ACAA1
213937_s_at	5.48e-15	1.17e-16	10.1396	27.3948	1.68502	FTSJ1
239994_at	6.05e-15	1.29e-16	-10.1188	27.2954	-3.26775	B3GALT5
223426_s_at	6.27e-15	1.34e-16	-10.1108	27.2568	-2.8678	EPB41L4B
228355_s_at	6.75e-15	1.45e-16	10.095	27.1813	1.18176	NDUFAF2
203110_at	7.11e-15	1.52e-16	-10.084	27.129	-1.238	PTK2B
233814_at	7.25e-15	1.56e-16	-10.0793	27.1063	-3.06146	EFNA5
219180_s_at	7.38e-15	1.59e-16	-10.0752	27.0867	-1.84325	PEX26
209387_s_at	7.57e-15	1.64e-16	10.0692	27.058	2.8917	TM4SF1
223427_s_at	7.58e-15	1.64e-16	-10.0685	27.0545	-1.54786	EPB41L4B
201195_s_at	7.68e-15	1.67e-16	10.0653	27.0392	3.43938	SLC7A5
228707_at	7.7e-15	1.68e-16	-10.0644	27.0348	-3.32706	CLDN23
213279_at	7.8e-15	1.7e-16	-10.0613	27.0203	-1.73675	DHRS1
231843_at	7.95e-15	1.74e-16	10.0568	26.9985	1.15683	DDX55
223195_s_at	8.18e-15	1.79e-16	-10.0505	26.9683	-1.9081	SESN2
203379_at	8.65e-15	1.9e-16	-10.0386	26.9113	-1.42436	RPS6KA1
223700_at	8.78e-15	1.93e-16	10.0351	26.8946	1.7978	MND1
217110_s_at	9.68e-15	2.14e-16	-10.0144	26.7954	-3.73868	MUC4
203698_s_at	9.76e-15	2.16e-16	-10.0123	26.7853	-2.14295	FRZB
207522_s_at	9.79e-15	2.17e-16	-10.0113	26.7807	-2.39697	ATP2A3
32502_at	1.05e-14	2.32e-16	9.99728	26.7135	2.13422	GDPD5
231370_at	1.09e-14	2.42e-16	-9.98891	26.6734	-1.52464	PPM1A
210738_s_at	1.09e-14	2.42e-16	-9.98866	26.6722	-2.74745	SLC4A4
203697_at	1.1e-14	2.47e-16	-9.98422	26.6509	-2.36257	FRZB
213509_x_at	1.1e-14	2.47e-16	-9.98412	26.6504	-2.87151	CES2
209813_x_at	1.12e-14	2.52e-16	-9.98043	26.6328	-1.95932	TARP
210164_at	1.12e-14	2.53e-16	9.97915	26.6266	2.75434	GZMB
200831_s_at	1.22e-14	2.74e-16	9.96264	26.5475	1.79346	SCD
223229_at	1.27e-14	2.88e-16	9.95283	26.5005	1.94154	UBE2T
223519_at	1.32e-14	2.99e-16	9.94506	26.4633	2.19486	ZAK
205943_at	1.34e-14	3.04e-16	9.94135	26.4455	3.27635	TDO2
221696_s_at	1.34e-14	3.05e-16	-9.94075	26.4426	-2.68239	STYK1
210582_s_at	1.35e-14	3.07e-16	-9.93907	26.4346	-1.30658	LIMK2
228885_at	1.36e-14	3.1e-16	-9.93726	26.4259	-2.95183	MAMDC2
208676_s_at	1.36e-14	3.11e-16	9.93694	26.4244	1.11325	PA2G4
226423_at	1.37e-14	3.14e-16	-9.93449	26.4127	-2.40162	PAQR8
222987_s_at	1.43e-14	3.28e-16	9.92586	26.3713	1.37314	TMEM9
203579_s_at	1.44e-14	3.31e-16	9.92367	26.3608	1.68597	SLC7A6
202131_s_at	1.44e-14	3.33e-16	-9.9224	26.3547	-1.47173	RIOK3
222496_s_at	1.49e-14	3.44e-16	-9.91605	26.3243	-1.49343	RBM47
204133_at	1.5e-14	3.48e-16	9.91362	26.3127	1.85311	RRP9
211603_s_at	1.53e-14	3.54e-16	9.90977	26.2942	2.74786	ETV4
203559_s_at	1.55e-14	3.6e-16	-9.90671	26.2796	-2.32439	AOC1
221436_s_at	1.58e-14	3.67e-16	9.90225	26.2582	1.68389	CDCA3
219948_x_at	1.61e-14	3.76e-16	-9.89729	26.2344	-4.05234	UGT2A3

## Sheet: GSE113513
ID	adj.P.Val	P.Value	t	B	logFC	Gene.Symbol
11719434_a_at	2.87e-12	1.16e-16	-17.3	27.6438	-2.34	ETV4
11731795_at	4.66e-12	2.83e-16	-16.7	26.8226	-3.06	EPHX4
11737294_a_at	1.12e-11	9.09e-16	16	25.7356	5.41	TMIGD1
11734322_at	2.05e-11	2.08e-15	15.5	24.9602	3.33	BMP3
11732838_at	3.06e-11	3.71e-15	15.1	24.4143	4.92	GUCA2B
11718027_a_at	4.86e-11	6.89e-15	-14.7	23.8317	-1.45	PUS1
11757706_a_at	7.09e-11	1.15e-14	-14.4	23.3469	-1.63	DCUN1D5
11728234_a_at	9.47e-11	1.73e-14	-14.2	22.9607	-3.88	CLDN1
11731957_at	1.1e-10	2.23e-14	14.1	22.7179	4.6	GUCA2A
11729172_s_at	1.21e-10	2.72e-14	-14	22.5282	-1.19	NIFK
11754909_a_at	1.21e-10	2.94e-14	13.9	22.4542	2.94	C2orf88
11716383_x_at	1.77e-10	4.67e-14	-13.7	22.0132	-0.945	CCT3
11742188_a_at	1.79e-10	5.28e-14	13.6	21.8947	3.11	SLC4A4
11750604_a_at	1.96e-10	6.33e-14	-13.5	21.7214	-2.33	GTF2IRD1
11750675_x_at	2.84e-10	9.78e-14	13.3	21.3057	1.84	TMEM236
11715228_s_at	3.67e-10	1.34e-13	13.1	21.0047	3	SLC51B
11729989_a_at	4.13e-10	1.59e-13	13	20.8396	2	CACNA1A
11754189_s_at	4.5e-10	1.82e-13	12.9	20.7093	2.12	AKR1C1
11723239_a_at	4.77e-10	2.04e-13	12.9	20.6001	2.29	GNG7
11736281_a_at	4.78e-10	2.32e-13	-12.8	20.4764	-2.98	SLC22A3
11732768_at	5.18e-10	2.63e-13	12.7	20.3568	2.16	RNF152
11745192_a_at	5.18e-10	2.78e-13	12.7	20.3012	2.4	EPB41L3
11740757_s_at	5.18e-10	2.97e-13	-12.7	20.2377	-2.93	SIM2
11727264_at	5.18e-10	3.08e-13	-12.7	20.2048	-1.81	LRRC8E
11755695_a_at	5.18e-10	3.15e-13	12.6	20.1833	1.42	FUCA1
11731900_s_at	5.47e-10	3.49e-13	-12.6	20.0831	-1.65	PPAT
11758861_at	5.47e-10	3.62e-13	12.6	20.0474	2.75	ZG16
11750844_a_at	5.47e-10	3.65e-13	12.6	20.0399	2.15	SLC17A4
11762999_at	5.58e-10	4.03e-13	12.5	19.9456	3.12	IGH
11723302_a_at	5.6e-10	4.46e-13	12.5	19.8483	5.13	CHGA
11725665_at	5.6e-10	4.53e-13	-12.5	19.8321	-1.32	HS2ST1
11715637_a_at	5.91e-10	4.91e-13	12.4	19.7557	1.42	UGP2
11722546_a_at	6.01e-10	5.23e-13	12.4	19.694	1.36	DHRS11
11755607_a_at	6.73e-10	6.13e-13	-12.3	19.5406	-2.32	KIAA1549
11716408_a_at	6.98e-10	6.62e-13	-12.3	19.467	-1.91	MET
11715530_a_at	6.98e-10	6.64e-13	-12.3	19.4637	-1.18	CCT6A
11756637_a_at	7e-10	6.8e-13	-12.3	19.4403	-1.12	RNF219
11739696_s_at	7.09e-10	7.03e-13	12.2	19.4083	2.41	AFF3
11727850_x_at	7.16e-10	7.24e-13	-12.2	19.3795	-0.983	NIP7
11745020_a_at	7.44e-10	7.68e-13	-12.2	19.3227	-2.26	TNFRSF12A
11732545_s_at	7.46e-10	7.99e-13	-12.2	19.2842	-1.17	NOB1
11722661_at	7.46e-10	8e-13	-12.2	19.2833	-2.42	NFE2L3
11725225_at	7.67e-10	8.39e-13	12.1	19.2379	3.03	CHP2
11721719_at	7.75e-10	8.63e-13	12.1	19.2097	2.11	NAAA
11732128_s_at	7.95e-10	9.02e-13	-12.1	19.1678	-0.826	CCT4
11728998_x_at	8.07e-10	9.5e-13	12.1	19.1179	2.1	GCNT2
11726013_a_at	8.07e-10	9.8e-13	-12.1	19.0873	-1.84	AJUBA
11719591_s_at	9.29e-10	1.15e-12	12	18.9348	1.38	GLTP
11732094_a_at	9.51e-10	1.19e-12	12	18.8965	4.04	PYY
11758028_s_at	9.95e-10	1.27e-12	-11.9	18.8373	-5.15	FOXQ1
11744989_x_at	1.59e-07	1.95e-09	-8.62	11.6646	-1.1	MIR4680
11736163_a_at	1.09e-09	1.45e-12	11.9	18.7054	2.86	CDKN2B
11755576_a_at	1.09e-09	1.49e-12	11.9	18.682	2.61	TRPM6
11736852_at	1.09e-09	1.5e-12	11.9	18.673	2.79	LRRC19
11733699_a_at	1.46e-09	2.07e-12	-11.7	18.3633	-1.56	TEAD4
11727176_a_at	1.51e-09	2.17e-12	11.7	18.3196	1.73	ENTPD5
11746018_a_at	1.51e-09	2.21e-12	11.7	18.3018	1.37	GRAMD3
11744098_at	1.69e-09	2.53e-12	-11.6	18.1687	-1.15	NOP58
11716982_at	1.73e-09	2.65e-12	-11.6	18.1234	-1.6	CMSS1
11729101_a_at	1.73e-09	2.66e-12	11.6	18.1219	1.95	AKR1C2
11757926_s_at	1.89e-09	2.95e-12	11.5	18.021	1.51	SLC9A9
11729233_a_at	2.32e-09	3.76e-12	-11.4	17.7835	-1.25	E2F6
11744612_a_at	3.51e-08	2.45e-10	-9.49	13.7015	-1.68	TWNK
11720426_a_at	2.32e-09	3.86e-12	11.4	17.7588	0.982	WDR7
11718290_a_at	2.32e-09	3.93e-12	-11.4	17.7409	-1.16	FXYD5
11716831_at	2.32e-09	3.97e-12	-11.4	17.7313	-1.08	XPOT
11718302_at	2.32e-09	4.01e-12	11.4	17.7208	1.85	HSD11B2
11719019_at	2.32e-09	4.05e-12	-11.4	17.7112	-1.19	CBFB
11735123_x_at	2.32e-09	4.09e-12	-11.4	17.7025	-0.94	POLR1E
11739339_s_at	2.36e-09	4.2e-12	11.3	17.6756	2.31	FAM46C
11727833_at	2.39e-09	4.37e-12	-11.3	17.6378	-1.15	WDR43
11758438_s_at	2.39e-09	4.48e-12	11.3	17.6135	2.59	CD36
11723665_a_at	2.39e-09	4.5e-12	11.3	17.6091	1.57	PLPP1
11717444_at	2.42e-09	4.61e-12	-11.3	17.5863	-1.55	BYSL
11723599_a_at	2.43e-09	4.67e-12	11.3	17.5741	1.54	PHLPP2
11758073_s_at	2.56e-09	4.98e-12	-11.3	17.5109	-0.645	ZC3H15
11728986_x_at	2.74e-09	5.38e-12	-11.2	17.4364	-2.37	MTHFD1L
11749885_a_at	2.75e-09	5.5e-12	11.2	17.4147	1.58	ACADS
11726897_s_at	2.75e-09	5.52e-12	11.2	17.4103	1.38	ADGRL3
11715344_at	2.75e-09	5.56e-12	-11.2	17.4036	-1.03	GSTP1
11729750_a_at	2.78e-09	5.68e-12	11.2	17.3825	2.47	LPAR1
11728308_at	2.85e-09	5.95e-12	11.2	17.3385	1.62	KRT20
11730881_a_at	2.85e-09	6.01e-12	-11.2	17.3278	-2.24	NEBL
11722840_s_at	2.85e-09	6.05e-12	-11.2	17.3219	-1.35	LYAR
11719498_s_at	2.94e-09	6.3e-12	-11.2	17.2823	-1.07	ZPR1
11721128_a_at	3.02e-09	6.55e-12	-11.1	17.245	-1.12	DNAJC2
11728578_a_at	3.07e-09	6.71e-12	-11.1	17.2215	-1.45	PRELID3A
11755355_s_at	5.44e-07	1.05e-08	7.94	10.0044	1.57	MIR664B
11758145_s_at	3.46e-09	7.7e-12	11.1	17.0873	2.47	LIFR
11743499_a_at	3.48e-09	7.81e-12	-11.1	17.073	-1.32	PSMG4
11731461_x_at	3.59e-09	8.14e-12	11	17.0332	3.24	CPM
11743655_a_at	3.63e-09	8.31e-12	11	17.013	2.5	HPGD
11723585_a_at	3.74e-09	8.65e-12	11	16.9738	2.09	SMPDL3A
11720140_at	3.74e-09	8.72e-12	11	16.9661	1.19	RILP
11721389_a_at	3.77e-09	8.86e-12	11	16.9504	1.79	SCGN
11722085_a_at	3.83e-09	9.14e-12	-11	16.9202	-1.5	PDCD2L
11722944_at	3.97e-09	9.56e-12	-11	16.8764	-0.857	PALB2
11758175_s_at	4.24e-09	1.03e-11	10.9	16.8048	1.57	SLC36A1
11727749_a_at	4.53e-09	1.11e-11	10.9	16.7307	2.08	NR5A2
11728126_x_at	4.69e-09	1.16e-11	10.9	16.6897	1.6	PHGR1
11756210_a_at	4.95e-09	1.24e-11	-10.8	16.6218	-1.16	RCL1
11717833_a_at	5.04e-09	1.28e-11	-10.8	16.5954	-1.17	TEX10
11758633_s_at	5.15e-09	1.31e-11	-10.8	16.5657	-0.908	PDCD5
11757985_s_at	5.22e-09	1.34e-11	10.8	16.5448	1.89	PDE7B
11728968_a_at	5.27e-09	1.37e-11	-10.8	16.5229	-0.884	AASDHPPT
11724845_a_at	5.27e-09	1.38e-11	-10.8	16.5211	-0.991	NR2C2AP
11746389_a_at	5.35e-09	1.42e-11	-10.8	16.493	-2.11	CDH3
11754382_a_at	5.38e-09	1.44e-11	10.8	16.4778	2.07	SMIM5
11730346_x_at	5.39e-09	1.45e-11	-10.8	16.4692	-1.87	PUS7
11716143_a_at	5.61e-09	1.52e-11	-10.7	16.4226	-1.1	SIGMAR1
11744121_a_at	5.71e-09	1.58e-11	10.7	16.3849	1.37	LGALS4
11726807_a_at	5.88e-09	1.65e-11	-10.7	16.3466	-1.89	ZAK
11730091_at	5.88e-09	1.65e-11	10.7	16.3417	3.78	BEST4
11721892_a_at	6.15e-09	1.77e-11	-10.7	16.2769	-1.01	ANAPC1
11721125_at	6.17e-09	1.79e-11	10.7	16.2671	1.54	SPPL2A
11756284_x_at	6.18e-09	1.8e-11	-10.7	16.2578	-1.84	RNF43
11733581_a_at	6.32e-09	1.87e-11	10.6	16.2231	2.54	CA7
11727033_at	6.34e-09	1.89e-11	10.6	16.2133	1.56	PAPSS2
11727554_s_at	6.47e-09	1.95e-11	10.6	16.1791	3.43	PKIB
11726288_a_at	6.47e-09	1.98e-11	10.6	16.1685	1.26	GRAMD3
11735331_a_at	6.47e-09	2.01e-11	10.6	16.1493	2.2	RUNDC3B
11721557_a_at	6.47e-09	2.02e-11	10.6	16.1484	4.12	ABCA8
11716524_a_at	6.6e-09	2.08e-11	-10.6	16.1164	-1.06	PFDN2
11717309_x_at	6.81e-09	2.16e-11	-10.6	16.0796	-0.816	WDR75
11736430_a_at	6.98e-09	2.25e-11	-10.6	16.0431	-0.902	NOL8
11751841_a_at	7.31e-09	2.38e-11	10.5	15.9857	3.18	TNFRSF17
11735234_a_at	7.39e-09	2.42e-11	-10.5	15.9691	-1.6	SLC38A5
11715814_a_at	7.44e-09	2.46e-11	-10.5	15.9564	-1.2	TRAP1
11728896_a_at	7.53e-09	2.5e-11	-10.5	15.9385	-1.85	LRP8
11742734_s_at	7.58e-09	2.53e-11	-10.5	15.9264	-1.41	WDR3
11717157_a_at	7.63e-09	2.56e-11	-10.5	15.9144	-0.838	ACP1
11718932_a_at	7.67e-09	2.61e-11	10.5	15.8982	2.08	FKBP1A-SDCBP2
11717158_at	7.67e-09	2.61e-11	-10.5	15.8973	-1.35	ZNF593
11734459_x_at	7.75e-09	2.67e-11	10.5	15.8738	1.97	EDN3
11722143_at	7.75e-09	2.68e-11	10.5	15.8696	1.27	TRANK1
11734727_a_at	7.87e-09	2.76e-11	10.5	15.8433	1.57	IL16
11744890_a_at	7.92e-09	2.87e-11	-10.4	15.8042	-1.14	GTPBP4
11745028_a_at	7.92e-09	2.87e-11	-10.4	15.8038	-1.28	NKRF
11743089_a_at	7.99e-09	2.95e-11	-10.4	15.7786	-1.95	LRRC6
11716210_at	8.06e-09	2.99e-11	10.4	15.7628	1.84	CITED2
11730956_a_at	8.34e-09	3.12e-11	10.4	15.7212	1.07	P2RX1
11719720_s_at	9.43e-09	3.57e-11	-10.3	15.5901	-0.78	LSM7
11723163_s_at	9.44e-09	3.59e-11	10.3	15.5844	2.45	NR3C2
11720663_a_at	9.53e-09	3.65e-11	10.3	15.5695	1.26	GNA11
11717511_a_at	9.73e-09	3.74e-11	-10.3	15.5441	-1.26	UTP4
11724759_s_at	1.02e-08	3.95e-11	10.3	15.492	0.968	CALM1
11746911_s_at	1.05e-08	4.12e-11	10.3	15.4499	0.889	CALCOCO2
11731798_a_at	1.05e-08	4.13e-11	10.3	15.4487	3.72	LGALS2
11742223_a_at	1.07e-08	4.31e-11	-10.3	15.4057	-1.14	NOP14
11717096_a_at	1.13e-08	4.61e-11	-10.2	15.341	-1.86	HSPH1
11719725_at	1.2e-08	4.95e-11	-10.2	15.2717	-1.16	PUM3
11731516_at	1.24e-08	5.11e-11	-10.2	15.2389	-1.15	XPO4
11716881_a_at	1.26e-08	5.25e-11	10.2	15.2136	1.51	ZZEF1
11715813_at	1.26e-08	5.3e-11	10.2	15.2047	2.09	HIGD1A
11715698_a_at	1.27e-08	5.34e-11	-10.2	15.1957	-1.4	NOLC1
11718549_a_at	1.27e-08	5.41e-11	-10.2	15.1846	-0.752	ILF3
11725210_s_at	1.27e-08	5.41e-11	-10.2	15.1845	-1.07	NFXL1
11725496_a_at	1.31e-08	5.61e-11	10.1	15.148	2.59	GPAT3
11720380_a_at	1.31e-08	5.66e-11	-10.1	15.1388	-1.34	IMPDH1
11719640_a_at	1.33e-08	5.77e-11	-10.1	15.1206	-0.98	PLXNA1
11730365_at	1.39e-08	6.12e-11	10.1	15.0633	2.25	AMPD1
11721256_a_at	1.4e-08	6.2e-11	-10.1	15.051	-1.47	CCND1
11759464_at	1.5e-08	6.7e-11	10.1	14.9751	2.22	OTOP2
11727143_x_at	2.39e-09	4.46e-12	11.3	17.6181	2.57	MIR1304
11746468_a_at	1.51e-08	6.83e-11	-10.1	14.9553	-0.983	DARS
11751250_a_at	1.53e-08	7.07e-11	10	14.922	1.96	HHLA2
11720330_at	1.53e-08	7.08e-11	-10	14.92	-1.28	BRIX1
11743582_a_at	1.53e-08	7.17e-11	-10	14.9076	-1.39	EEF1E1
11723312_a_at	1.53e-08	7.19e-11	10	14.9047	1.27	PXMP2
11743766_a_at	1.54e-08	7.26e-11	-10	14.8958	-0.823	CUL4A
11759011_at	1.63e-08	7.74e-11	-10	14.833	-1.59	PRPF4
11717508_at	1.69e-08	8.06e-11	9.98	14.7933	2	IRF4
11744275_a_at	1.69e-08	8.08e-11	-9.98	14.7905	-1.28	WDR12
11741128_a_at	1.69e-08	8.16e-11	9.98	14.7813	0.989	CAPN2
11724538_a_at	1.75e-08	8.47e-11	9.96	14.7448	3.77	ABCG2
11743406_x_at	1.78e-08	8.68e-11	9.95	14.7205	1.73	SMIM14
11743157_a_at	1.78e-08	8.71e-11	9.95	14.7175	1.49	ETFDH
11726344_at	1.78e-08	8.76e-11	9.95	14.7122	1.59	GPA33
11743617_at	1.78e-08	8.85e-11	-9.94	14.7019	-1.41	ITGA2
11751732_x_at	1.83e-08	9.14e-11	-9.93	14.6703	-0.66	FAM136A
11746142_a_at	1.86e-08	9.35e-11	9.92	14.6476	1.69	ZNF611
11737053_s_at	1.86e-08	9.47e-11	-9.91	14.6355	-0.95	HSPD1
11719811_a_at	1.87e-08	9.53e-11	-9.91	14.6292	-2.68	TRIB3
11715735_a_at	1.91e-08	9.78e-11	-9.9	14.6037	-1.29	TMEM123
11759622_s_at	1.91e-08	9.84e-11	-9.89	14.598	-1.3	DDX21
11723404_at	1.94e-08	9.99e-11	9.89	14.5828	1.7	PPARGC1A
11760296_a_at	1.94e-08	1.01e-10	-9.88	14.5749	-1	NTMT1
11743350_a_at	1.96e-08	1.03e-10	9.87	14.553	1.67	C15orf48
11763395_a_at	1.96e-08	1.03e-10	-9.87	14.5516	-1.66	ZC3HAV1L
11715755_a_at	1.96e-08	1.04e-10	-9.87	14.5451	-1.03	ATIC
11737195_a_at	1.96e-08	1.04e-10	9.87	14.5421	1.57	RMDN2
11748067_a_at	2.04e-08	1.09e-10	9.85	14.4973	0.899	CCPG1
11740072_s_at	2.04e-08	1.1e-10	9.85	14.4914	0.819	MIER1
11727204_a_at	2.04e-08	1.1e-10	-9.84	14.4876	-1.22	CBX4
11728603_a_at	2.12e-08	1.16e-10	9.82	14.4382	2.71	CLDN23
11727780_a_at	2.12e-08	1.16e-10	9.82	14.4359	3.53	SCARA5
11751489_a_at	2.12e-08	1.17e-10	9.82	14.4323	1.93	TSPAN7
11723417_s_at	2.13e-08	1.18e-10	-9.81	14.4238	-0.967	HSP90AB1
11720819_s_at	2.15e-08	1.2e-10	9.81	14.4056	4.32	CXCL12
11719195_a_at	2.16e-08	1.21e-10	-9.8	14.3969	-1.24	POLR1C
11739458_at	2.17e-08	1.22e-10	9.8	14.3861	1.97	SYNC
11725781_at	2.19e-08	1.25e-10	-9.79	14.3654	-1.24	ZC3H8
11728076_at	2.21e-08	1.27e-10	9.78	14.3463	1.76	HDAC9
11747167_x_at	2.23e-08	1.29e-10	9.77	14.3331	3.02	ADH1B
11722994_s_at	4.32e-08	3.28e-10	9.37	13.4177	3.37	METTL26
11755646_a_at	2.29e-08	1.34e-10	9.76	14.2986	1.25	SIGLEC1
11720885_at	2.35e-08	1.38e-10	9.74	14.2637	1.27	ACACB
11727641_at	2.36e-08	1.4e-10	-9.74	14.2503	-0.937	NOM1
11720064_a_at	2.39e-08	1.43e-10	9.73	14.2332	1.81	GLIPR2
11724299_s_at	2.47e-08	1.48e-10	-9.71	14.1959	-1.01	DDX31
11720448_at	2.57e-08	1.57e-10	-9.69	14.1423	-1.86	SOX9
11735768_x_at	2.57e-08	1.57e-10	9.69	14.1422	1.95	C16orf54
11720614_s_at	2.59e-08	1.58e-10	-9.68	14.1307	-0.855	CLNS1A
11744382_a_at	2.64e-08	1.62e-10	-9.67	14.1107	-1.33	WDR74
11722562_s_at	2.64e-08	1.63e-10	-9.67	14.1059	-1.05	CDK4
11723020_a_at	2.64e-08	1.63e-10	9.67	14.102	0.934	RIPK3
11727604_a_at	2.66e-08	1.65e-10	9.67	14.0939	2.02	EPB41L4A
11716464_at	2.69e-08	1.67e-10	9.66	14.0778	1.35	SIAE
11730103_at	2.73e-08	1.71e-10	9.65	14.0552	2.17	SCN9A
11724221_at	2.77e-08	1.75e-10	9.64	14.035	2.03	NAP1L2
11720391_a_at	2.8e-08	1.78e-10	-9.63	14.0162	-1.41	SLC39A10
11725335_s_at	2.83e-08	1.81e-10	-9.62	13.9991	-1.48	MZT1
11729156_a_at	2.83e-08	1.81e-10	-9.62	13.9986	-1.39	SLC25A32
11724375_at	2.83e-08	1.82e-10	9.62	13.9953	1.59	PAG1
11744030_a_at	2.84e-08	1.83e-10	-9.62	13.9881	-5.24	MMP7
11749299_a_at	2.95e-08	1.92e-10	-9.6	13.9426	-1.33	WDR77
11744689_x_at	2.95e-08	1.92e-10	-9.6	13.9422	-1.34	ARMC10
11719277_s_at	2.98e-08	1.95e-10	-9.59	13.9284	-0.915	MRPL17
11750343_a_at	2.98e-08	1.96e-10	-9.59	13.9222	-1.41	MACC1
11764077_s_at	3.01e-08	1.99e-10	9.58	13.9074	2.29	EDIL3
11723354_s_at	3.14e-08	2.08e-10	-9.56	13.8629	-1.07	CHD7
11715301_s_at	3.16e-08	2.11e-10	-9.56	13.8518	-1.27	NOP16
200037_PM_s_at	3.22e-08	2.15e-10	-9.55	13.8315	-0.975	CBX3
11730403_a_at	3.22e-08	2.17e-10	-9.55	13.8239	-1.19	MRE11A
11744619_a_at	3.25e-08	2.21e-10	9.54	13.8059	0.836	SNX24
11744199_a_at	3.33e-08	2.27e-10	9.53	13.7786	1.45	RETSAT
11719849_s_at	3.34e-08	2.28e-10	-9.52	13.7722	-1.47	UBE2S
11735833_a_at	3.34e-08	2.29e-10	-9.52	13.7686	-3.67	CEMIP
11738611_s_at	3.46e-08	2.39e-10	9.5	13.7272	1.72	CCL14
11725614_s_at	3.46e-08	2.4e-10	9.5	13.7229	0.791	PPP1CB
11743385_a_at	3.46e-08	2.41e-10	-9.5	13.7208	-0.596	PRPF40A
11744612_a_at	3.51e-08	2.45e-10	-9.49	13.7015	-1.68	NUDCD1
11727079_at	3.6e-08	2.52e-10	-9.48	13.6755	-1.75	NUFIP1
11716226_a_at	3.68e-08	2.6e-10	9.47	13.6453	1.33	LIMA1
11719749_a_at	3.68e-08	2.61e-10	-9.47	13.641	-1.21	EBPL
11741131_a_at	3.72e-08	2.65e-10	9.46	13.6255	1.58	NLGN4X
11717529_at	3.72e-08	2.65e-10	9.46	13.6249	1.33	SLC25A20
11757666_x_at	3.74e-08	2.67e-10	-9.46	13.6172	-0.737	SNRPD2
11757044_x_at	3.75e-08	2.7e-10	-9.45	13.6071	-2.15	HILPDA
11744116_s_at	3.75e-08	2.7e-10	-9.45	13.6059	-0.875	RPIA
11744033_s_at	3.81e-08	2.75e-10	-9.44	13.5886	-1.67	S100A11
11716798_x_at	3.81e-08	2.78e-10	9.44	13.579	1.73	NDN
11738829_x_at	3.86e-08	2.82e-10	-9.43	13.5653	-1.02	C1orf109
11719962_s_at	3.89e-08	2.85e-10	9.43	13.5535	1.41	AOC1
11744628_x_at	3.9e-08	2.87e-10	-9.43	13.549	-0.931	ZCCHC7
11720177_a_at	3.92e-08	2.89e-10	-9.42	13.542	-0.695	NOL6
11736009_a_at	4e-08	2.96e-10	-9.41	13.5183	-0.96	RSL1D1
11715684_a_at	4e-08	2.96e-10	-9.41	13.5157	-1.05	PPA1
11717364_a_at	4.21e-08	3.13e-10	-9.39	13.4637	-0.993	BCL2L12
11724680_s_at	4.24e-08	3.17e-10	9.38	13.4503	0.758	TMEM131
11739036_a_at	4.24e-08	3.18e-10	9.38	13.448	3	PLP1
11745737_x_at	4.24e-08	3.19e-10	9.38	13.4445	0.874	ACADVL
11719810_at	4.25e-08	3.2e-10	-9.38	13.4404	-1.58	RRS1
11757599_x_at	4.26e-08	3.21e-10	-9.38	13.4365	-0.805	NUTF2
11725672_s_at	4.3e-08	3.26e-10	-9.37	13.4234	-0.985	IPO7
11722994_s_at	4.32e-08	3.28e-10	9.37	13.4177	3.37	ADH1A
11729185_at	4.35e-08	3.32e-10	-9.36	13.4041	-1.61	PNO1
11716399_at	4.35e-08	3.34e-10	9.36	13.3997	1.58	TP53INP2
11724367_a_at	4.35e-08	3.34e-10	9.36	13.3985	2.73	SEMA6D
11724641_a_at	4.35e-08	3.35e-10	9.36	13.3949	1.89	ARHGAP44
11720968_a_at	4.35e-08	3.36e-10	-9.36	13.3931	-1.09	GART
11740657_a_at	4.39e-08	3.4e-10	9.35	13.3808	1.11	SLC22A5
11757649_a_at	4.39e-08	3.41e-10	-9.35	13.3794	-0.849	CORO7-PAM16
11717826_x_at	2.94e-07	4.55e-09	8.27	10.826	2.53	SLX1A-SULT1A3
11755560_a_at	4.55e-08	3.57e-10	9.33	13.3337	2.04	PDE6A
11742854_x_at	4.56e-08	3.58e-10	9.33	13.3301	1.31	UGDH
11717301_at	4.58e-08	3.62e-10	-9.33	13.3209	-3.68	TACSTD2
11726279_x_at	4.58e-08	3.62e-10	-9.33	13.3198	-0.902	RAN
11721972_at	4.69e-08	3.71e-10	-9.31	13.2951	-1.62	JADE3
11752912_x_at	4.73e-08	3.76e-10	-9.31	13.2833	-0.644	EIF3M
11728055_at	4.73e-08	3.77e-10	9.31	13.2796	2.59	GHR
11732818_at	4.73e-08	3.78e-10	9.31	13.278	2.66	TMEM171
11719173_s_at	4.77e-08	3.82e-10	-9.3	13.2656	-1.39	PAICS
11752857_x_at	4.77e-08	3.83e-10	9.3	13.2641	1.6	GPT
11723101_a_at	4.8e-08	3.86e-10	-9.3	13.2553	-1.28	DDX10
11722458_a_at	4.92e-08	3.99e-10	-9.28	13.2231	-1.44	TMEM206
11730139_a_at	4.92e-08	4.01e-10	-9.28	13.2183	-0.945	RIOK1
11745021_a_at	4.94e-08	4.04e-10	-9.28	13.2115	-1.86	MYC
11728234_a_at	9.47e-11	1.73e-14	-14.2	22.9607	-3.88	LOC101927446
11717567_a_at	5.08e-08	4.19e-10	-9.26	13.1757	-1.6	NQO1
11734798_x_at	5.08e-08	4.2e-10	-9.26	13.1741	-0.726	RLIM
11729161_s_at	5.09e-08	4.22e-10	-9.26	13.1695	-1.05	RPF2
11755542_a_at	5.2e-08	4.33e-10	9.25	13.143	0.919	ZNF671
11724083_a_at	5.2e-08	4.34e-10	-9.25	13.1416	-1.57	RPP40
11722176_a_at	5.21e-08	4.37e-10	-9.24	13.1339	-0.789	SF3B3
11743485_s_at	5.21e-08	4.38e-10	-9.24	13.1323	-0.874	NAA25
11734978_at	5.24e-08	4.42e-10	9.24	13.1223	2.09	BTNL3
11720973_x_at	5.39e-08	4.57e-10	9.23	13.0896	0.731	ASB8
11735794_x_at	5.68e-08	4.83e-10	9.2	13.0366	1.83	CDHR5
11743865_s_at	5.81e-08	5.01e-10	9.19	12.9998	0.904	ATP2B1
11716289_a_at	5.9e-08	5.11e-10	9.18	12.9803	0.739	BLOC1S1
11758165_s_at	6.06e-08	5.27e-10	-9.17	12.9511	-1.07	MRTO4
11725449_a_at	6.1e-08	5.31e-10	-9.16	12.9431	-0.613	C2orf49
11757572_a_at	6.1e-08	5.34e-10	-9.16	12.9378	-0.693	UBAC2
11723552_a_at	6.19e-08	5.43e-10	9.15	12.9215	1.48	FXYD1
11718237_a_at	6.23e-08	5.47e-10	9.15	12.9131	2.42	C1orf115
11745361_a_at	6.27e-08	5.53e-10	-9.14	12.9031	-3.41	CRNDE
11719610_s_at	6.27e-08	5.54e-10	-9.14	12.9016	-0.803	ADO
11744710_a_at	6.27e-08	5.55e-10	-9.14	12.8996	-0.741	TTLL4
200054_PM_at	1.26e-08	5.27e-11	-10.2	15.2088	-0.965	IGLL3P
11750410_a_at	4.6e-07	8.35e-09	8.03	10.228	2.97	LOC100996506
11731525_at	6.39e-08	5.72e-10	-9.13	12.8702	-2.12	TRIP13
11740766_a_at	6.4e-08	5.74e-10	9.13	12.8662	0.668	NRXN1
11746700_s_at	6.58e-08	5.92e-10	9.12	12.8362	2.38	ITM2A
11756673_s_at	1.18e-07	1.31e-09	-8.78	12.0559	-0.6	SNORD19B
11721648_at	6.62e-08	5.98e-10	-9.11	12.8263	-1.03	GPATCH4
11725714_a_at	6.67e-08	6.05e-10	-9.11	12.8147	-1.89	RPS14
11718827_x_at	6.69e-08	6.08e-10	9.1	12.8095	1.69	ITM2C
11726383_a_at	6.73e-08	6.15e-10	9.1	12.7986	1.87	OLFM1
11751999_a_at	6.86e-08	6.3e-10	-9.09	12.7743	-0.75	UBAP2
11750757_a_at	6.86e-08	6.31e-10	-9.09	12.7728	-0.693	RPAP2
11733838_s_at	6.86e-08	6.32e-10	-9.09	12.7722	-1.15	UTP14A
11742740_at	6.93e-08	6.41e-10	-9.08	12.7571	-1.16	GEMIN5
11722451_s_at	7.24e-08	6.74e-10	-9.06	12.7081	-0.933	POLR2D
11759194_a_at	7.48e-08	7.02e-10	-9.04	12.669	-1.68	TXLNG
11720663_a_at	9.53e-09	3.65e-11	10.3	15.5695	1.26	MIR1292
11728835_a_at	7.71e-08	7.26e-10	-9.03	12.6358	-0.859	GLMN
11758688_s_at	7.78e-08	7.36e-10	-9.02	12.6225	-0.811	OLA1
11740032_s_at	7.78e-08	7.36e-10	-9.02	12.6219	-1.61	DUSP14
11745155_s_at	7.9e-08	7.48e-10	-9.02	12.6056	-0.691	NCL
11741959_x_at	7.9e-08	7.51e-10	9.02	12.6025	1.7	IL6R
11758673_s_at	7.91e-08	7.53e-10	-9.01	12.5994	-1.37	SORD
11724405_at	7.97e-08	7.6e-10	-9.01	12.5898	-1.15	KCTD14
11744470_x_at	8.03e-08	7.67e-10	-9.01	12.5809	-0.837	MIF
11726839_s_at	8.03e-08	7.69e-10	9.01	12.5786	1.42	RELL1
11715882_s_at	8.04e-08	7.72e-10	-9	12.5751	-0.653	DAP3
11759318_x_at	8.05e-08	7.76e-10	-9	12.5703	-0.827	ISG20L2
11745465_x_at	8.23e-08	7.96e-10	8.99	12.5441	1.61	METTL7A
11742926_at	8.24e-08	8.01e-10	8.99	12.5389	1.12	CPT2
11715833_a_at	8.26e-08	8.05e-10	-8.99	12.5338	-1.25	RUVBL1
11739493_at	8.29e-08	8.1e-10	8.98	12.5273	1.1	MGAT4A
11741227_a_at	8.31e-08	8.15e-10	8.98	12.5218	1.68	NR3C1
11744536_x_at	8.45e-08	8.29e-10	-8.97	12.5042	-0.978	TCEB1
11715984_s_at	8.58e-08	8.48e-10	-8.96	12.4828	-0.776	ADNP
11752588_s_at	8.74e-08	8.68e-10	-8.95	12.4589	-1.02	ABCE1
11718303_a_at	8.74e-08	8.69e-10	-8.95	12.4586	-1.26	PAFAH1B3
11758478_s_at	8.74e-08	8.71e-10	-8.95	12.4566	-1.43	CDCA7
11717404_x_at	8.8e-08	8.78e-10	8.95	12.4483	1.45	TDP2
11717571_a_at	8.82e-08	8.82e-10	-8.95	12.444	-0.694	CPSF3
11731560_at	8.82e-08	8.84e-10	-8.95	12.4419	-1.34	FAM89A
11744907_a_at	8.87e-08	8.93e-10	-8.94	12.4316	-1.22	ASUN
11731533_at	8.88e-08	8.95e-10	-8.94	12.4291	-0.604	MTPAP
11756952_a_at	8.96e-08	9.06e-10	-8.94	12.4177	-1.13	TKT
11727525_a_at	9.11e-08	9.28e-10	-8.93	12.3935	-1.18	C12orf29
11723218_s_at	9.37e-08	9.56e-10	-8.91	12.3644	-0.443	GPN1
11719057_a_at	9.41e-08	9.62e-10	8.91	12.3579	0.985	PDE8A
11743908_a_at	9.42e-08	9.65e-10	-8.91	12.3554	-1.56	CTPS1
11743363_a_at	9.48e-08	9.75e-10	-8.91	12.3448	-0.774	EIF5B
11757672_s_at	9.62e-08	9.91e-10	-8.9	12.3288	-1.31	MRPS17
11729574_at	9.73e-08	1.01e-09	-8.89	12.3144	-1.44	ENC1
11750140_x_at	9.89e-08	1.03e-09	-8.88	12.2952	-2.05	TOP1MT
11730328_x_at	9.92e-08	1.03e-09	-8.88	12.289	-1.28	DCAF13
11735786_at	9.93e-08	1.04e-09	8.88	12.2858	0.803	BARX2
11724687_a_at	1.02e-07	1.07e-09	8.87	12.2533	1.21	PCSK5
11718816_a_at	1.02e-07	1.07e-09	8.87	12.2511	1.46	PLCD1
11718418_a_at	1.02e-07	1.07e-09	8.87	12.2504	1.22	TST
11724516_s_at	1.03e-07	1.09e-09	8.86	12.2328	1.03	GPD1L
11729310_a_at	1.03e-07	1.1e-09	-8.86	12.2301	-1.62	SKA3
11763977_x_at	1.04e-07	1.1e-09	-8.85	12.2219	-0.961	SNRPF
11739823_a_at	1.04e-07	1.11e-09	8.85	12.2184	2.39	CPNE8
11748887_a_at	1.05e-07	1.11e-09	8.85	12.2137	1.17	RING1
11718001_a_at	1.05e-07	1.13e-09	8.85	12.2041	1.12	C10orf54
11763185_x_at	1.07e-07	1.15e-09	-8.84	12.1842	-0.736	RPL7L1
11757302_s_at	1.11e-07	1.2e-09	-8.82	12.143	-0.991	GMPS
11734548_a_at	1.11e-07	1.21e-09	-8.82	12.1361	-2.34	TGFBI
11748548_a_at	1.12e-07	1.22e-09	8.81	12.1278	1.26	P2RX4
11755024_a_at	1.13e-07	1.23e-09	-8.81	12.1152	-2.62	MYEOV
11715373_a_at	1.15e-07	1.26e-09	-8.8	12.095	-0.832	TRIM28
11718106_s_at	1.15e-07	1.26e-09	-8.8	12.0903	-1.31	IPO5
11754793_a_at	1.16e-07	1.27e-09	-8.8	12.0865	-1.1	RRP12
11726432_a_at	1.16e-07	1.28e-09	-8.79	12.0794	-1.52	OSBPL3
11717691_a_at	1.16e-07	1.28e-09	8.79	12.0752	0.996	ANKRD13A
11720867_x_at	1.18e-07	1.3e-09	8.79	12.0623	2.08	PLAC8
11756673_s_at	1.18e-07	1.31e-09	-8.78	12.0559	-0.6	MRPL30
11716222_a_at	1.18e-07	1.31e-09	8.78	12.0547	1.88	RNASE1
11721514_a_at	1.21e-07	1.34e-09	-8.77	12.0286	-1.03	NIT2
11717235_s_at	1.21e-07	1.35e-09	-8.77	12.021	-0.508	RPS7
11739037_s_at	6.39e-07	1.27e-08	7.86	9.81404	2.85	SNORD88C
11732461_a_at	1.24e-07	1.39e-09	8.76	11.994	1.64	SPINK2
11725168_s_at	1.24e-07	1.4e-09	8.76	11.991	1.24	MOB3B
11739337_s_at	1.25e-07	1.42e-09	-8.75	11.9782	-1.18	POLR1B
11726759_s_at	1.25e-07	1.43e-09	-8.75	11.9707	-1.29	PRMT3
11720000_at	1.28e-07	1.46e-09	8.74	11.9489	0.869	SYNJ2BP
11726500_s_at	1.29e-07	1.47e-09	8.73	11.9381	2.05	ANO5
11756878_a_at	1.31e-07	1.5e-09	-8.73	11.9233	-0.883	FBL
11756968_a_at	1.33e-07	1.53e-09	-8.72	11.8989	-1.09	RBM28
11748957_x_at	1.33e-07	1.55e-09	-8.71	11.8897	-0.657	CORO1C
11725822_a_at	1.38e-07	1.61e-09	-8.7	11.8492	-1.57	JPH1
11755172_s_at	1.39e-07	1.63e-09	8.69	11.8405	1.8	CDKN2B-AS1
11721195_s_at	1.39e-07	1.63e-09	-8.69	11.8386	-0.837	RRP1B
11726102_a_at	1.5e-07	1.79e-09	8.65	11.7449	1.75	PPP2R3A
11735212_at	1.52e-07	1.82e-09	8.65	11.7301	1.54	STYK1
11723329_a_at	1.52e-07	1.83e-09	8.64	11.7255	1.68	GSN
11720928_at	1.52e-07	1.83e-09	-8.64	11.7241	-1.2	SRM
11724090_s_at	8.82e-08	8.86e-10	8.95	12.4393	3.07	EIF3B
11745737_x_at	4.24e-08	3.19e-10	9.38	13.4445	0.874	MORC2
11717916_s_at	1.57e-07	1.91e-09	8.63	11.6846	1.08	CKMT1A
11740896_s_at	1.58e-07	1.92e-09	8.62	11.6758	1.75	MIR22HG
11751289_a_at	2.14e-07	2.92e-09	8.45	11.2655	1.36	LDHD
11723020_a_at	2.64e-08	1.63e-10	9.67	14.102	0.934	PLEKHG4
11745543_x_at	2.82e-09	5.82e-12	-11.2	17.3592	-1.83	ZFYVE1
11743350_a_at	1.96e-08	1.03e-10	9.87	14.553	1.67	ASNSD1
11727604_a_at	2.66e-08	1.65e-10	9.67	14.0939	2.02	BZW2
11754945_x_at	2.49e-07	3.58e-09	-8.37	11.0631	-1.03	POP1
11721018_at	3.63e-07	6.08e-09	-8.15	10.5402	-0.703	ADTRP
11726807_a_at	5.88e-09	1.65e-11	-10.7	16.3466	-1.89	CKS2
11758165_s_at	6.06e-08	5.27e-10	-9.17	12.9511	-1.07	SYNE3
11715834_x_at	1.25e-07	1.42e-09	-8.75	11.974	-1.41	KIAA0513
11733522_a_at	1.52e-08	6.92e-11	10	14.9425	2.21	RBM47
11741131_a_at	3.72e-08	2.65e-10	9.46	13.6255	1.58	CCT2
11727311_a_at	2.21e-07	3.07e-09	-8.43	11.2144	-0.747	KAT2B
11739493_at	8.29e-08	8.1e-10	8.98	12.5273	1.1	NCOA1
11757666_x_at	3.74e-08	2.67e-10	-9.46	13.6172	-0.737	FAM98A
11716943_at	2.62e-07	3.84e-09	-8.34	10.9941	-1.07	ATP11A
11721892_a_at	6.15e-09	1.77e-11	-10.7	16.2769	-1.01	FAM60A
11760029_x_at	4.37e-07	7.83e-09	8.05	10.2913	2.75	RPUSD4
11755646_a_at	2.29e-08	1.34e-10	9.76	14.2986	1.25	MYOT
11720819_s_at	2.15e-08	1.2e-10	9.81	14.4056	4.32	BTF3L4
11727508_s_at	4.94e-08	4.05e-10	-9.28	13.21	-0.95	MIR6733
11715344_at	2.75e-09	5.56e-12	-11.2	17.4036	-1.03	RTKN
11747775_x_at	4.34e-07	7.74e-09	-8.06	10.3027	-1.21	SEMA3D
11755170_s_at	4.12e-07	7.2e-09	-8.09	10.3742	-0.663	GREM2
11751844_a_at	3.52e-07	5.81e-09	8.17	10.5862	1.45	PTPN21
11744689_x_at	2.95e-08	1.92e-10	-9.6	13.9422	-1.34	GRAMD1A
11726897_s_at	2.75e-09	5.52e-12	11.2	17.4103	1.38	KLF4
11757599_x_at	4.26e-08	3.21e-10	-9.38	13.4365	-0.805	DDX55
11748248_a_at	4.09e-07	7.13e-09	-8.09	10.3844	-1.6	RP9P
11758145_s_at	3.46e-09	7.7e-12	11.1	17.0873	2.47	MEF2C
11726808_at	7.99e-09	2.94e-11	-10.4	15.7818	-1.93	TMEM147
11731533_at	8.88e-08	8.95e-10	-8.94	12.4291	-0.604	SLC2A13
11757499_s_at	4.5e-07	8.11e-09	8.04	10.2561	0.666	TIMM10B
11757574_s_at	2.45e-07	3.51e-09	-8.38	11.083	-0.786	DDX18
11752912_x_at	4.73e-08	3.76e-10	-9.31	13.2833	-0.644	HAPLN1
11727033_at	6.34e-09	1.89e-11	10.6	16.2133	1.56	IGLJ3
11758028_s_at	9.95e-10	1.27e-12	-11.9	18.8373	-5.15	MIER3
11743742_at	1.79e-07	2.29e-09	-8.55	11.5024	-2.01	KLRC4-KLRK1
11725715_x_at	4.25e-07	7.53e-09	-8.07	10.3298	-1.51	USP2
11718780_a_at	4.59e-07	8.33e-09	8.03	10.2298	1.58	APPL2
11743962_at	2.25e-07	3.17e-09	8.42	11.1849	1.12	IER5L
11744612_a_at	3.51e-08	2.45e-10	-9.49	13.7015	-1.68	CP
11748266_a_at	6.35e-08	5.67e-10	9.13	12.878	1.58	TSR1
11726431_a_at	5.26e-07	9.99e-09	-7.96	10.0513	-0.608	CEP83
11729574_at	9.73e-08	1.01e-09	-8.89	12.3144	-1.44	EXOSC7
11757985_s_at	5.22e-09	1.34e-11	10.8	16.5448	1.89	C16orf89
11742086_a_at	2.87e-07	4.39e-09	-8.28	10.8616	-1.34	NPM1
11725052_a_at	3.91e-07	6.72e-09	-8.11	10.4428	-1.93	CLDN8
11756106_a_at	6.58e-07	1.32e-08	7.84	9.77616	1.56	TMEM100
11739696_s_at	7.09e-10	7.03e-13	12.2	19.4083	2.41	CNST
11749299_a_at	2.95e-08	1.92e-10	-9.6	13.9426	-1.33	MEX3D
200037_PM_s_at	3.22e-08	2.15e-10	-9.55	13.8315	-0.975	FERMT1
11729989_a_at	4.13e-10	1.59e-13	13	20.8396	2	PDCD2
11718302_at	2.32e-09	4.01e-12	11.4	17.7208	1.85	NUP62
11736409_a_at	2.37e-07	3.36e-09	-8.39	11.1255	-0.494	SCG2
11753396_x_at	2.36e-07	3.35e-09	-8.4	11.1301	-0.869	KLF9
11718734_a_at	3.15e-07	5.03e-09	-8.23	10.7279	-0.581	HRCT1
11747839_a_at	1.33e-07	1.53e-09	8.72	11.9	1.3	APTX
11732492_at	2.62e-07	3.81e-09	-8.34	11.0026	-1.35	YDJC
11756652_a_at	2.13e-08	1.18e-10	-9.81	14.4205	-1.08	RPL36
11718043_a_at	4.3e-07	7.63e-09	-8.06	10.3172	-0.677	SLC22A18AS
11717013_a_at	2.02e-07	2.72e-09	-8.48	11.3347	-0.951	STAB1
11719215_a_at	3.01e-07	4.74e-09	8.25	10.786	1.24	SLC26A2
11722176_a_at	5.21e-08	4.37e-10	-9.24	13.1339	-0.789	NSUN5
11721972_at	4.69e-08	3.71e-10	-9.31	13.2951	-1.62	RPAP3
11721972_at	4.69e-08	3.71e-10	-9.31	13.2951	-1.62	RRP1
11744395_s_at	2.36e-08	1.4e-10	9.74	14.2556	0.827	COMT
11731461_x_at	3.59e-09	8.14e-12	11	17.0332	3.24	CHRNA3
11754198_at	1.73e-07	2.18e-09	8.57	11.5543	1.9	EXOSC5
11719057_a_at	9.41e-08	9.62e-10	8.91	12.3579	0.985	SLAMF7
11753257_a_at	8.45e-08	8.31e-10	8.97	12.5018	3.28	POLD4
11743161_x_at	2.66e-07	3.94e-09	-8.33	10.9687	-1.85	TESC
11725168_s_at	1.24e-07	1.4e-09	8.76	11.991	1.24	PHF19
11737775_a_at	6.16e-07	1.22e-08	-7.88	9.85578	-1.18	HSD17B11
11727142_a_at	1.05e-08	4.16e-11	10.3	15.4406	1.47	GPSM2
11755172_s_at	1.39e-07	1.63e-09	8.69	11.8405	1.8	GARS
11732142_at	2.21e-07	3.07e-09	-8.43	11.2146	-1.1	ADHFE1
11755613_a_at	6.61e-07	1.33e-08	-7.84	9.77198	-1.37	MARCKS
11734548_a_at	1.11e-07	1.21e-09	-8.82	12.1361	-2.34	ATG4A
11737913_s_at	3.88e-07	6.61e-09	-8.12	10.4579	-0.793	PLEKHA8P1
11758633_s_at	5.15e-09	1.31e-11	-10.8	16.5657	-0.908	SORCS1
11739337_s_at	1.25e-07	1.42e-09	-8.75	11.9782	-1.18	NANP
11729171_x_at	2.5e-08	1.51e-10	-9.71	14.1793	-1.06	ABI3BP
11743948_at	3.02e-07	4.78e-09	8.25	10.7779	1.09	NTHL1
11744157_s_at	3e-07	4.69e-09	8.26	10.7965	0.82	RARRES2
11717310_a_at	6.62e-08	5.97e-10	-9.11	12.8279	-1.04	ASCL2
11757850_s_at	5.05e-07	9.48e-09	-7.98	10.1025	-0.733	DHRS9
11757097_s_at	3.25e-07	5.23e-09	8.21	10.6896	1.78	EXOSC3
11748945_a_at	4.71e-07	8.66e-09	8.01	10.1917	1.75	UBE3D
11736430_a_at	6.98e-09	2.25e-11	-10.6	16.0431	-0.902	GGCT
11724641_a_at	4.35e-08	3.35e-10	9.36	13.3949	1.89	PABPC1
11754940_s_at	3.26e-07	5.25e-09	-8.21	10.6859	-0.525	STMN2
