# Supplementary material for: Machine Learning-Based Identification of Colon Cancer Candidate Diagnostics Genes
Source: Biology (Basel). 2022 Feb 25;11(3):365. doi: 10.3390/biology11030365 (PMC8944988; doi:10.3390/biology11030365)
Supplement: Supplementary file 1 [file biology-11-00365-s001.zip › biology-1537026-supplementary/Table S3.xlsx]

## Sheet: module_table
Id	Label	Module
9429	ABCG2	1
7004	TEAD4	1
MIMAT0000096	hsa-mir-98-5p	1
MIMAT0000256	hsa-mir-181a-5p	1
MIMAT0000269	hsa-mir-212-3p	1
MIMAT0000279	hsa-mir-222-3p	1
MIMAT0000434	hsa-mir-142-3p	1
MIMAT0000721	hsa-mir-369-3p	1
MIMAT0000727	hsa-mir-374a-5p	1
MIMAT0000752	hsa-mir-328-3p	1
MIMAT0002178	hsa-mir-487a-3p	1
MIMAT0002822	hsa-mir-512-5p	1
MIMAT0002832	hsa-mir-519c-3p	1
MIMAT0002867	hsa-mir-520h	1
MIMAT0004518	hsa-mir-16-2-3p	1
MIMAT0004558	hsa-mir-181a-2-3p	1
MIMAT0004615	hsa-mir-195-3p	1
MIMAT0004692	hsa-mir-340-5p	1
MIMAT0004768	hsa-mir-497-3p	1
MIMAT0004921	hsa-mir-889-3p	1
MIMAT0004924	hsa-mir-876-5p	1
MIMAT0004955	hsa-mir-374b-5p	1
MIMAT0015042	hsa-mir-3167	1
MIMAT0019031	hsa-mir-4496	1
MIMAT0019082	hsa-mir-4539	1
MIMAT0019692	hsa-mir-4635	1
MIMAT0019841	hsa-mir-4724-5p	1
MIMAT0022476	hsa-mir-5692c	1
MIMAT0022497	hsa-mir-5692b	1
MIMAT0028227	hsa-mir-7158-3p	1
7045	TGFBI	2
1001	CDH3	2
2981	GUCA2B	2
MIMAT0000069	hsa-mir-16-5p	2
MIMAT0000426	hsa-mir-132-3p	2
MIMAT0000441	hsa-mir-9-5p	2
MIMAT0000765	hsa-mir-335-5p	2
MIMAT0003298	hsa-mir-629-3p	2
MIMAT0003888	hsa-mir-766-3p	2
MIMAT0004284	hsa-mir-675-5p	2
MIMAT0005953	hsa-mir-1322	2
MIMAT0016893	hsa-mir-4267	2
MIMAT0019228	hsa-mir-3925-3p	2
MIMAT0022296	hsa-mir-5588-3p	2
MIMAT0022482	hsa-mir-5690	2
MIMAT0023695	hsa-mir-6070	2
MIMAT0026617	hsa-mir-580-5p	2
MIMAT0027475	hsa-mir-6787-3p	2
MIMAT0027608	hsa-mir-6854-5p	2
MIMAT0031180	hsa-mir-7977	2
1836	SLC26A2	3
8671	SLC4A4	3
MIMAT0000076	hsa-mir-21-5p	3
MIMAT0000082	hsa-mir-26a-5p	3
MIMAT0000084	hsa-mir-27a-3p	3
MIMAT0000231	hsa-mir-199a-5p	3
MIMAT0000253	hsa-mir-10a-5p	3
MIMAT0000263	hsa-mir-199b-5p	3
MIMAT0000424	hsa-mir-128-3p	3
MIMAT0000437	hsa-mir-145-5p	3
MIMAT0000761	hsa-mir-324-5p	3
MIMAT0002824	hsa-mir-498	3
MIMAT0002877	hsa-mir-513a-5p	3
MIMAT0003329	hsa-mir-411-5p	3
MIMAT0003948	hsa-mir-770-5p	3
MIMAT0004496	hsa-mir-23a-5p	3
MIMAT0004587	hsa-mir-23b-5p	3
MIMAT0004761	hsa-mir-483-5p	3
MIMAT0004767	hsa-mir-193b-5p	3
MIMAT0004959	hsa-mir-216b-5p	3
MIMAT0005863	hsa-mir-1200	3
MIMAT0005879	hsa-mir-1289	3
MIMAT0005886	hsa-mir-1297	3
MIMAT0005891	hsa-mir-1303	3
MIMAT0006765	hsa-mir-1825	3
MIMAT0009451	hsa-mir-1976	3
MIMAT0015025	hsa-mir-3152-3p	3
MIMAT0015083	hsa-mir-3198	3
MIMAT0016849	hsa-mir-4294	3
MIMAT0016859	hsa-mir-4309	3
MIMAT0016876	hsa-mir-4324	3
MIMAT0016909	hsa-mir-4279	3
MIMAT0018072	hsa-mir-3652	3
MIMAT0018109	hsa-mir-3681-3p	3
MIMAT0018945	hsa-mir-4430	3
MIMAT0018985	hsa-mir-3135b	3
MIMAT0018992	hsa-mir-4465	3
MIMAT0019071	hsa-mir-4532	3
MIMAT0019776	hsa-mir-1343-3p	3
MIMAT0019818	hsa-mir-4712-5p	3
MIMAT0019837	hsa-mir-4722-3p	3
MIMAT0021127	hsa-mir-5195-3p	3
MIMAT0022257	hsa-mir-5571-5p	3
MIMAT0022286	hsa-mir-5585-3p	3
MIMAT0022486	hsa-mir-5693	3
MIMAT0022490	hsa-mir-5697	3
MIMAT0022711	hsa-mir-660-3p	3
MIMAT0022721	hsa-mir-1247-3p	3
MIMAT0022844	hsa-mir-216a-3p	3
MIMAT0022939	hsa-mir-939-3p	3
MIMAT0026476	hsa-mir-215-3p	3
MIMAT0026717	hsa-mir-891a-3p	3
MIMAT0027032	hsa-mir-500b-3p	3
MIMAT0027356	hsa-mir-6727-3p	3
MIMAT0027386	hsa-mir-6742-3p	3
MIMAT0027395	hsa-mir-6747-3p	3
MIMAT0027447	hsa-mir-6773-3p	3
MIMAT0027457	hsa-mir-6778-3p	3
MIMAT0027467	hsa-mir-6783-3p	3
MIMAT0027483	hsa-mir-6791-3p	3
MIMAT0027525	hsa-mir-6812-3p	3
MIMAT0027559	hsa-mir-6829-3p	3
MIMAT0027564	hsa-mir-6832-5p	3
MIMAT0027604	hsa-mir-6852-5p	3
MIMAT0027638	hsa-mir-6869-5p	3
MIMAT0027659	hsa-mir-6879-3p	3
MIMAT0027675	hsa-mir-6887-3p	3
MIMAT0032110	hsa-mir-3653-5p	3
79154	DHRS11	4
29923	HILPDA	4
MIMAT0000451	hsa-mir-150-5p	4
MIMAT0000731	hsa-mir-378a-5p	4
MIMAT0003310	hsa-mir-640	4
MIMAT0003321	hsa-mir-651-5p	4
MIMAT0004602	hsa-mir-125a-3p	4
MIMAT0004612	hsa-mir-186-3p	4
MIMAT0004679	hsa-mir-296-3p	4
MIMAT0005459	hsa-mir-1224-3p	4
MIMAT0005956	hsa-mir-1324	4
MIMAT0010367	hsa-mir-764	4
MIMAT0018349	hsa-mir-3934-5p	4
MIMAT0022472	hsa-mir-5683	4
2517	FUCA1	5
MIMAT0000087	hsa-mir-30a-5p	5
MIMAT0000244	hsa-mir-30c-5p	5
MIMAT0000245	hsa-mir-30d-5p	5
MIMAT0000420	hsa-mir-30b-5p	5
MIMAT0000692	hsa-mir-30e-5p	5
4316	MMP7	6
MIMAT0000243	hsa-mir-148a-3p	6
MIMAT0000255	hsa-mir-34a-5p	6
MIMAT0000444	hsa-mir-126-5p	6
MIMAT0000445	hsa-mir-126-3p	6
MIMAT0002805	hsa-mir-489-3p	6
MIMAT0004954	hsa-mir-543	6
MIMAT0031890	hsa-mir-203a-5p	6
2494	NR5A2	7
MIMAT0000250	hsa-mir-139-5p	7
MIMAT0000416	hsa-mir-1-3p	7
MIMAT0000419	hsa-mir-27b-3p	7
MIMAT0000720	hsa-mir-376c-3p	7
MIMAT0003235	hsa-mir-570-3p	7
MIMAT0003328	hsa-mir-653-5p	7
MIMAT0018447	hsa-mir-548aa	7
MIMAT0021038	hsa-mir-548ap-3p	7
MIMAT0022730	hsa-mir-548t-3p	7
3570	IL6R	8
MIMAT0000062	hsa-let-7a-5p	8
MIMAT0000063	hsa-let-7b-5p	8
MIMAT0000064	hsa-let-7c-5p	8
MIMAT0000065	hsa-let-7d-5p	8
MIMAT0000066	hsa-let-7e-5p	8
MIMAT0000067	hsa-let-7f-5p	8
MIMAT0000078	hsa-mir-23a-3p	8
MIMAT0000414	hsa-let-7g-5p	8
MIMAT0000415	hsa-let-7i-5p	8
MIMAT0000423	hsa-mir-125b-5p	8
MIMAT0000686	hsa-mir-34c-5p	8
MIMAT0001631	hsa-mir-451a	8
MIMAT0002811	hsa-mir-202-3p	8
MIMAT0002817	hsa-mir-495-3p	8
MIMAT0002826	hsa-mir-515-5p	8
MIMAT0002828	hsa-mir-519e-5p	8
MIMAT0003299	hsa-mir-630	8
MIMAT0004567	hsa-mir-219a-1-3p	8
MIMAT0004568	hsa-mir-221-5p	8
MIMAT0004676	hsa-mir-34b-3p	8
MIMAT0004700	hsa-mir-331-5p	8
MIMAT0004703	hsa-mir-335-3p	8
MIMAT0004779	hsa-mir-509-5p	8
MIMAT0004975	hsa-mir-509-3-5p	8
MIMAT0005829	hsa-mir-1184	8
MIMAT0005933	hsa-mir-1277-3p	8
MIMAT0005951	hsa-mir-1307-3p	8
MIMAT0007399	hsa-mir-1537-3p	8
MIMAT0007892	hsa-mir-1915-3p	8
MIMAT0009977	hsa-mir-2052	8
MIMAT0015081	hsa-mir-548x-3p	8
MIMAT0016924	hsa-mir-4330	8
MIMAT0018930	hsa-mir-4418	8
MIMAT0018954	hsa-mir-548ae-3p	8
MIMAT0018956	hsa-mir-4438	8
MIMAT0018980	hsa-mir-4458	8
MIMAT0018990	hsa-mir-548aj-3p	8
MIMAT0019036	hsa-mir-4500	8
MIMAT0019076	hsa-mir-548am-3p	8
MIMAT0019219	hsa-mir-3619-3p	8
MIMAT0019236	hsa-mir-4529-5p	8
MIMAT0019695	hsa-mir-4638-5p	8
MIMAT0019762	hsa-mir-4678	8
MIMAT0019789	hsa-mir-4695-3p	8
MIMAT0019846	hsa-mir-4726-3p	8
MIMAT0019867	hsa-mir-4738-3p	8
MIMAT0019891	hsa-mir-4753-3p	8
MIMAT0019920	hsa-mir-4768-5p	8
MIMAT0019965	hsa-mir-4793-5p	8
MIMAT0019969	hsa-mir-4795-3p	8
MIMAT0020600	hsa-mir-5095	8
MIMAT0020603	hsa-mir-5096	8
MIMAT0020957	hsa-mir-548ah-3p	8
MIMAT0021130	hsa-mir-5197-5p	8
MIMAT0022264	hsa-mir-548aq-3p	8
MIMAT0022278	hsa-mir-548at-3p	8
MIMAT0022280	hsa-mir-5582-3p	8
MIMAT0022468	hsa-mir-5680	8
MIMAT0022479	hsa-mir-5688	8
MIMAT0022488	hsa-mir-5695	8
MIMAT0022948	hsa-mir-1292-3p	8
MIMAT0025453	hsa-mir-548ay-3p	8
MIMAT0025465	hsa-mir-6504-3p	8
MIMAT0025474	hsa-mir-6509-5p	8
MIMAT0026472	hsa-let-7c-3p	8
MIMAT0026610	hsa-mir-519d-5p	8
MIMAT0026613	hsa-mir-510-3p	8
MIMAT0026622	hsa-mir-619-5p	8
MIMAT0026737	hsa-mir-548j-3p	8
MIMAT0027384	hsa-mir-6741-3p	8
MIMAT0027428	hsa-mir-6764-5p	8
MIMAT0027481	hsa-mir-6790-3p	8
MIMAT0027514	hsa-mir-6807-5p	8
MIMAT0027519	hsa-mir-6809-3p	8
MIMAT0027543	hsa-mir-6821-3p	8
MIMAT0027567	hsa-mir-6833-3p	8
MIMAT0027583	hsa-mir-6840-3p	8
MIMAT0027681	hsa-mir-6890-3p	8
MIMAT0028213	hsa-mir-7151-3p	8
MIMAT0028223	hsa-mir-7156-3p	8
MIMAT0029782	hsa-mir-7641	8
79762	C1orf115	9
MIMAT0000227	hsa-mir-197-3p	9
MIMAT0000733	hsa-mir-379-5p	9
MIMAT0003165	hsa-mir-545-3p	9
MIMAT0003253	hsa-mir-587	9
MIMAT0003340	hsa-mir-542-5p	9
MIMAT0004949	hsa-mir-877-5p	9
MIMAT0004950	hsa-mir-877-3p	9
MIMAT0004985	hsa-mir-942-5p	9
MIMAT0005591	hsa-mir-1236-3p	9
MIMAT0010497	hsa-mir-759	9
MIMAT0014982	hsa-mir-3120-3p	9
MIMAT0014988	hsa-mir-3125	9
MIMAT0018183	hsa-mir-3909	9
MIMAT0018190	hsa-mir-3916	9
MIMAT0018943	hsa-mir-4428	9
MIMAT0018973	hsa-mir-4451	9
MIMAT0019003	hsa-mir-4476	9
MIMAT0019057	hsa-mir-4520-3p	9
MIMAT0019078	hsa-mir-4536-5p	9
MIMAT0019207	hsa-mir-3152-5p	9
MIMAT0019696	hsa-mir-4638-3p	9
MIMAT0019714	hsa-mir-4650-3p	9
MIMAT0019768	hsa-mir-4683	9
MIMAT0019828	hsa-mir-3529-5p	9
MIMAT0025487	hsa-mir-6515-3p	9
MIMAT0027454	hsa-mir-6777-5p	9
MIMAT0027535	hsa-mir-6817-3p	9
MIMAT0027575	hsa-mir-6836-3p	9
MIMAT0027605	hsa-mir-6852-3p	9
MIMAT0027618	hsa-mir-6859-5p	9
MIMAT0027647	hsa-mir-6873-3p	9
MIMAT0027652	hsa-mir-6876-5p	9
MIMAT0027663	hsa-mir-6881-3p	9
MIMAT0027676	hsa-mir-6888-5p	9
MIMAT0027678	hsa-mir-6889-5p	9
MIMAT0028118	hsa-mir-7110-3p	9
57761	TRIB3	10
MIMAT0000080	hsa-mir-24-3p	10
MIMAT0000083	hsa-mir-26b-5p	10
MIMAT0000089	hsa-mir-31-5p	10
MIMAT0000095	hsa-mir-96-5p	10
MIMAT0000222	hsa-mir-192-5p	10
MIMAT0000272	hsa-mir-215-5p	10
MIMAT0000276	hsa-mir-219a-5p	10
MIMAT0000422	hsa-mir-124-3p	10
MIMAT0002859	hsa-mir-516b-5p	10
MIMAT0003161	hsa-mir-493-3p	10
MIMAT0004923	hsa-mir-875-3p	10
MIMAT0004983	hsa-mir-940	10
MIMAT0005592	hsa-mir-1237-3p	10
MIMAT0005887	hsa-mir-1299	10
MIMAT0006767	hsa-mir-1827	10
MIMAT0015089	hsa-mir-3202	10
MIMAT0016878	hsa-mir-4257	10
MIMAT0016908	hsa-mir-4277	10
MIMAT0016915	hsa-mir-4284	10
MIMAT0018950	hsa-mir-4434	10
MIMAT0018988	hsa-mir-4464	10
MIMAT0019053	hsa-mir-4516	10
MIMAT0019072	hsa-mir-4533	10
MIMAT0019836	hsa-mir-4722-5p	10
MIMAT0019884	hsa-mir-4748	10
MIMAT0019921	hsa-mir-4768-3p	10
MIMAT0019944	hsa-mir-4782-5p	10
MIMAT0021019	hsa-mir-5000-5p	10
MIMAT0022496	hsa-mir-5703	10
MIMAT0022500	hsa-mir-5706	10
MIMAT0022708	hsa-mir-584-3p	10
MIMAT0024611	hsa-mir-6128	10
MIMAT0026621	hsa-mir-605-3p	10
MIMAT0027440	hsa-mir-6770-5p	10
MIMAT0027516	hsa-mir-6808-5p	10
MIMAT0027594	hsa-mir-6847-5p	10
MIMAT0027686	hsa-mir-6893-5p	10
MIMAT0030984	hsa-mir-8057	10
25840	METTL7A	11
MIMAT0000241	hsa-mir-208a-3p	11
MIMAT0000254	hsa-mir-10b-5p	11
MIMAT0000449	hsa-mir-146a-5p	11
MIMAT0000510	hsa-mir-320a	11
MIMAT0000764	hsa-mir-339-5p	11
MIMAT0001620	hsa-mir-200a-5p	11
MIMAT0002809	hsa-mir-146b-5p	11
MIMAT0002870	hsa-mir-499a-5p	11
MIMAT0003245	hsa-mir-580-3p	11
MIMAT0003886	hsa-mir-769-5p	11
MIMAT0004571	hsa-mir-200b-5p	11
MIMAT0004607	hsa-mir-138-1-3p	11
MIMAT0004799	hsa-mir-589-5p	11
MIMAT0004802	hsa-mir-593-3p	11
MIMAT0004953	hsa-mir-873-5p	11
MIMAT0004960	hsa-mir-208b-3p	11
MIMAT0014987	hsa-mir-548s	11
MIMAT0015004	hsa-mir-544b	11
MIMAT0015073	hsa-mir-3190-5p	11
MIMAT0016917	hsa-mir-4287	11
MIMAT0017983	hsa-mir-3606-5p	11
MIMAT0018004	hsa-mir-3622a-3p	11
MIMAT0018006	hsa-mir-3622b-3p	11
MIMAT0018095	hsa-mir-3672	11
MIMAT0018201	hsa-mir-3926	11
MIMAT0018934	hsa-mir-4421	11
MIMAT0018948	hsa-mir-4432	11
MIMAT0018996	hsa-mir-4469	11
MIMAT0019051	hsa-mir-4514	11
MIMAT0019222	hsa-mir-3682-5p	11
MIMAT0019769	hsa-mir-4684-5p	11
MIMAT0019772	hsa-mir-4685-3p	11
MIMAT0019783	hsa-mir-4692	11
MIMAT0019954	hsa-mir-4786-5p	11
MIMAT0022492	hsa-mir-5699-3p	11
MIMAT0023698	hsa-mir-6073	11
MIMAT0025478	hsa-mir-6511a-5p	11
MIMAT0026743	hsa-mir-1288-5p	11
MIMAT0026917	hsa-mir-1910-3p	11
MIMAT0027354	hsa-mir-6726-3p	11
MIMAT0027366	hsa-mir-6732-3p	11
MIMAT0027431	hsa-mir-6765-3p	11
MIMAT0027537	hsa-mir-6818-3p	11
MIMAT0027599	hsa-mir-6849-3p	11
MIMAT0027629	hsa-mir-6864-3p	11
MIMAT0027635	hsa-mir-6867-3p	11
MIMAT0027691	hsa-mir-6895-3p	11
MIMAT0028124	hsa-mir-7113-3p	11
MIMAT0028216	hsa-mir-7153-5p	11
MIMAT0028235	hsa-mir-7162-3p	11
MIMAT0031014	hsa-mir-8087	11
9076	CLDN1	12
MIMAT0000086	hsa-mir-29a-3p	12
MIMAT0000100	hsa-mir-29b-3p	12
MIMAT0000433	hsa-mir-142-5p	12
MIMAT0000646	hsa-mir-155-5p	12
MIMAT0000728	hsa-mir-375	12
MIMAT0000754	hsa-mir-337-3p	12
MIMAT0003285	hsa-mir-548c-3p	12
MIMAT0003312	hsa-mir-642a-5p	12
MIMAT0004556	hsa-mir-10b-3p	12
MIMAT0004598	hsa-mir-141-5p	12
MIMAT0004701	hsa-mir-338-5p	12
MIMAT0005458	hsa-mir-1224-5p	12
MIMAT0005894	hsa-mir-1243	12
MIMAT0007348	hsa-mir-1470	12
MIMAT0015013	hsa-mir-548u	12
MIMAT0015021	hsa-mir-3148	12
MIMAT0016916	hsa-mir-4286	12
MIMAT0018116	hsa-mir-3688-3p	12
MIMAT0018189	hsa-mir-3915	12
MIMAT0018205	hsa-mir-3928-3p	12
MIMAT0018983	hsa-mir-4461	12
MIMAT0019197	hsa-mir-3117-5p	12
MIMAT0019230	hsa-mir-3942-3p	12
MIMAT0019744	hsa-mir-4667-3p	12
MIMAT0019778	hsa-mir-4689	12
MIMAT0021025	hsa-mir-5003-5p	12
MIMAT0022259	hsa-mir-5100	12
MIMAT0022719	hsa-mir-1285-5p	12
MIMAT0022720	hsa-mir-1304-3p	12
MIMAT0024597	hsa-mir-6124	12
MIMAT0026625	hsa-mir-653-3p	12
MIMAT0027616	hsa-mir-6858-5p	12
MIMAT0028232	hsa-mir-7161-5p	12
1908	EDN3	13
MIMAT0003273	hsa-mir-605-5p	13
MIMAT0004777	hsa-mir-513a-3p	13
MIMAT0016912	hsa-mir-4282	13
MIMAT0019746	hsa-mir-4668-3p	13
MIMAT0019847	hsa-mir-4727-5p	13
MIMAT0019923	hsa-mir-4769-3p	13
MIMAT0022728	hsa-mir-513c-3p	13
MIMAT0022732	hsa-mir-3191-5p	13
MIMAT0022965	hsa-mir-3606-3p	13
MIMAT0027358	hsa-mir-6728-3p	13
MIMAT0027534	hsa-mir-6817-5p	13
MIMAT0030990	hsa-mir-8063	13
